# Supplementary material for: The role of teichoic acids of bifidobacteria in driving the interaction with the human host
Source: Front Microbiol. 2025 Jul 10;16:1616397. doi: 10.3389/fmicb.2025.1616397 (PMC12286996; doi:10.3389/fmicb.2025.1616397)
Supplement: Supplementary file 1 [file Table_1.xlsx]

## Sheet: TABLE S1
Table S1: sequences of genes with a deduced or proven function in TA biosynthesis found in Streptomyces, Corynebacterium and Mycobacterium genera
ID	Function	Species
XBQ32722.1	teichoic acid biosynthesis protein C	Streptomyces rapamycinicus
XAD58864.1	teichoic acid biosynthesis protein C	Streptomyces albidoflavus
WZH83475.1	teichoic acid biosynthesis protein C	Streptomyces albidoflavus
WYZ49635.1	teichoic acid biosynthesis protein C	Streptomyces albidoflavus
WXA06949.1	teichoic acid biosynthesis protein C	Streptomyces hygroscopicus subsp. hygroscopicus
WUW79417.1	teichoic acid biosynthesis protein C	Streptomyces sp. NBC_01453
WUW73845.1	teichoic acid biosynthesis protein C	Streptomyces sp. NBC_01454
WUW57363.1	teichoic acid biosynthesis protein C	Streptomyces sp. NBC_01456
WUW23632.1	teichoic acid biosynthesis protein C	Streptomyces sp. NBC_01463
WUV72680.1	teichoic acid biosynthesis protein C	Streptomyces sp. NBC_01477
WUT21817.1	Teichoic acid biosynthesis protein C (Precursor)	Streptomyces sp. NBC_00696
WUT15562.1	teichoic acid biosynthesis protein C	Streptomyces virginiae
WUS53085.1	teichoic acid biosynthesis protein C	Streptomyces mirabilis
WUS33346.1	teichoic acid biosynthesis protein C	Streptomyces sp. NBC_01255
WUS21452.1	teichoic acid biosynthesis protein C	Streptomyces caniferus
WUS00986.1	Teichoic acid biosynthesis protein C (Precursor)	Streptomyces sp. NBC_01261
WUQ49637.1	teichoic acid biosynthesis protein C	Streptomyces virginiae
WUQ45425.1	Teichoic acid biosynthesis protein C (Precursor)	Streptomyces sp. NBC_00228
WUP92266.1	Teichoic acid biosynthesis protein C (Precursor)	Streptomyces sp. NBC_00252
WUP39247.1	teichoic acid biosynthesis protein C	Streptomyces europaeiscabiei
WUP32351.1	teichoic acid biosynthesis protein C	Streptomyces europaeiscabiei
WUP30409.1	teichoic acid biosynthesis protein C	Streptomyces europaeiscabiei
WUP06804.1	teichoic acid biosynthesis protein C	Streptomyces sp. NBC_00269
WUO84277.1	teichoic acid biosynthesis protein C	Streptomyces caniferus
WUO08073.1	teichoic acid biosynthesis protein C	Streptomyces virginiae
WUN83630.1	teichoic acid biosynthesis protein C	Streptomyces erythrochromogenes
WUN39274.1	teichoic acid biosynthesis protein C	Streptomyces caniferus
WUN36818.1	teichoic acid biosynthesis protein C	Streptomyces caniferus
WUM96819.1	teichoic acid biosynthesis protein C	Streptomyces virginiae
WUL95339.1	teichoic acid biosynthesis protein C	Streptomyces caniferus
WUL77363.1	Teichoic acid biosynthesis protein C (Precursor)	Streptomyces sp. NBC_00343
WUL27704.1	teichoic acid biosynthesis protein C	Streptomyces sp. NBC_00353
WUK82227.1	Teichoic acid biosynthesis protein C (Precursor)	Streptomyces sp. NBC_00366
WUK53975.1	teichoic acid biosynthesis protein C	Streptomyces europaeiscabiei
WUK22009.1	teichoic acid biosynthesis protein C	Streptomyces sp. NBC_00371
WUJ85864.1	teichoic acid biosynthesis protein C	Streptomyces mirabilis
WUJ64949.1	teichoic acid biosynthesis protein C	Streptomyces mirabilis
WUI73739.1	teichoic acid biosynthesis protein C	Streptomyces sp. NBC_00400
WUH10580.1	Teichoic acid biosynthesis protein C (Precursor)	Streptomyces sp. NBC_00453
WUG15515.1	Teichoic acid biosynthesis protein C (Precursor)	Streptomyces sp. NBC_00461
WUF74763.1	teichoic acid biosynthesis protein C	Streptomyces nojiriensis
WUF65462.1	teichoic acid biosynthesis protein C	Streptomyces decoyicus
WUF40544.1	teichoic acid biosynthesis protein C	Streptomyces europaeiscabiei
WUF09818.1	Teichoic acid biosynthesis protein C (Precursor)	Streptomyces sp. NBC_00485
WUE91408.1	Teichoic acid biosynthesis protein C (Precursor)	Streptomyces sp. NBC_00490
WUE79755.1	teichoic acid biosynthesis protein C	Streptomyces virginiae
WUE67586.1	teichoic acid biosynthesis protein C	Streptomyces europaeiscabiei
WUE43548.1	teichoic acid biosynthesis protein C	Streptomyces europaeiscabiei
WUE16950.1	Teichoic acid biosynthesis protein C (Precursor)	Streptomyces sp. NBC_00500
WUD52882.1	teichoic acid biosynthesis protein C	Streptomyces europaeiscabiei
WUD36514.1	teichoic acid biosynthesis protein C	Streptomyces europaeiscabiei
WUD16931.1	Teichoic acid biosynthesis protein C (Precursor)	Streptomyces sp. NBC_00519
WUC17643.1	teichoic acid biosynthesis protein C	Streptomyces sp. NBC_00562
WUB94901.1	teichoic acid biosynthesis protein C	Streptomyces sp. NBC_00569
WUB64260.1	Teichoic acid biosynthesis protein C (Precursor)	Streptomyces sp. NBC_00582
WUB36268.1	Teichoic acid biosynthesis protein C (Precursor)	Streptomyces sp. NBC_00588
WUB27444.1	Teichoic acid biosynthesis protein C (Precursor)	Streptomyces sp. NBC_00589
WUB18383.1	Teichoic acid biosynthesis protein C (Precursor)	Streptomyces chartreusis
WTZ93729.1	teichoic acid biosynthesis protein C	Streptomyces sp. NBC_01378
WTZ90875.1	teichoic acid biosynthesis protein C	Streptomyces sp. NBC_01378
WTZ74640.1	teichoic acid biosynthesis protein C	Streptomyces sp. NBC_01386
WTZ31560.1	Teichoic acid biosynthesis protein C (Precursor)	Streptomyces sp. NBC_01396
WTX80833.1	teichoic acid biosynthesis protein C	Streptomyces sp. NBC_00645
WTX72368.1	teichoic acid biosynthesis protein C	Streptomyces sp. NBC_00647
WTX49004.1	teichoic acid biosynthesis protein C	Streptomyces sp. NBC_00649
WTX24825.1	teichoic acid biosynthesis protein C	Streptomyces sp. NBC_00656
WTX16081.1	Teichoic acid biosynthesis protein C (Precursor)	Streptomyces sp. NBC_00005
WTW77241.1	teichoic acid biosynthesis protein C	Streptomyces sp. NBC_00009
WTW17878.1	Teichoic acid biosynthesis protein C (Precursor)	Streptomyces sp. NBC_00019
WTU58146.1	teichoic acid biosynthesis protein C	Streptomyces sp. NBC_00056
WTT85543.1	Teichoic acid biosynthesis protein C (Precursor)	Streptomyces sp. NBC_00079
WTT59727.1	teichoic acid biosynthesis protein C	Streptomyces sp. NBC_00081
WTS41108.1	teichoic acid biosynthesis protein C	Streptomyces sp. NBC_00110
WTS14044.1	teichoic acid biosynthesis protein C	Streptomyces sp. NBC_00119
WTS04730.1	teichoic acid biosynthesis protein C	Streptomyces sp. NBC_00117
WTR87674.1	teichoic acid biosynthesis protein C	Streptomyces sp. NBC_00118
WTR66782.1	teichoic acid biosynthesis protein C	Streptomyces virginiae
WTR48017.1	teichoic acid biosynthesis protein C	Streptomyces sp. NBC_00134
WTR42977.1	teichoic acid biosynthesis protein C	Streptomyces virginiae
WTR00464.1	teichoic acid biosynthesis protein C	Streptomyces sp. NBC_00145
WTQ90673.1	teichoic acid biosynthesis protein C	Streptomyces sp. NBC_00147
WTQ48048.1	teichoic acid biosynthesis protein C	Streptomyces virginiae
WTQ32516.1	teichoic acid biosynthesis protein C	Streptomyces virginiae
WTQ20132.1	Teichoic acid biosynthesis protein C (Precursor)	Streptomyces sp. NBC_00169
WTQ12810.1	Teichoic acid biosynthesis protein C (Precursor)	Streptomyces sp. NBC_00172
WTP72651.1	teichoic acid biosynthesis protein C	Streptomyces sp. NBC_00184
WTP22636.1	Teichoic acid biosynthesis protein C (Precursor)	Streptomyces sp. NBC_00203
WTO95428.1	teichoic acid biosynthesis protein C	Streptomyces sp. NBC_00208
WTO47026.1	Teichoic acid biosynthesis protein C (Precursor)	Streptomyces chartreusis
WTO31888.1	teichoic acid biosynthesis protein C	Streptomyces virginiae
WTN86066.1	teichoic acid biosynthesis protein C	Streptomyces sp. NBC_00623
WTL73594.1	Teichoic acid biosynthesis protein C (Precursor)	Streptomyces sp. NBC_01518
WTK70515.1	Teichoic acid biosynthesis protein C (Precursor)	Streptomyces sp. NBC_01515
WTJ07151.1	teichoic acid biosynthesis protein C	Streptomyces lydicus
WTJ02619.1	teichoic acid transporter	Streptomyces lydicus
WTI38876.1	Teichoic acid biosynthesis protein C (Precursor)	Streptomyces sp. NBC_00775
WTH66772.1	teichoic acid biosynthesis protein C	Streptomyces sp. NBC_01238
WTH05031.1	teichoic acid biosynthesis protein C	Streptomyces sp. NBC_01578
WTG46300.1	teichoic acid biosynthesis protein C	Streptomyces sp. NBC_01579
WTG24323.1	teichoic acid biosynthesis protein C	Streptomyces decoyicus
WTG21974.1	teichoic acid biosynthesis protein C	Streptomyces decoyicus
WTF55661.1	Teichoic acid biosynthesis protein C (Precursor)	Streptomyces sp. NBC_01597
WTF32427.1	teichoic acid biosynthesis protein C	Streptomyces sp. NBC_01602
WTF07095.1	Teichoic acid biosynthesis protein C (Precursor)	Streptomyces sp. NBC_01613
WTE71038.1	Teichoic acid biosynthesis protein C (Precursor)	Streptomyces sp. NBC_01615
WTE44679.1	Teichoic acid biosynthesis protein C (Precursor)	Streptomyces sp. NBC_01622
WTE09118.1	teichoic acid biosynthesis protein C	Streptomyces uncialis
WTD97141.1	teichoic acid biosynthesis protein C	Streptomyces albidoflavus
WTD86562.1	teichoic acid biosynthesis protein C	Streptomyces sp. NBC_01637
WTD83540.1	teichoic acid biosynthesis protein C	Streptomyces albidoflavus
WTD42184.1	teichoic acid biosynthesis protein C	Streptomyces albidoflavus
WTD30979.1	teichoic acid biosynthesis protein C	Streptomyces sp. NBC_01643
WTD04584.1	teichoic acid biosynthesis protein C	Streptomyces albidoflavus
WTC84303.1	teichoic acid biosynthesis protein C	Streptomyces sp. NBC_01653
WTC43397.1	teichoic acid biosynthesis protein C	Streptomyces albidoflavus
WTC36089.1	teichoic acid biosynthesis protein C	Streptomyces albidoflavus
WTC02497.1	teichoic acid biosynthesis protein C	Streptomyces albidoflavus
WTB77162.1	teichoic acid biosynthesis protein C	Streptomyces albidoflavus
WTB63467.1	teichoic acid biosynthesis protein C	Streptomyces albidoflavus
WTB07600.1	teichoic acid biosynthesis protein C	Streptomyces antimycoticus
WTA81927.1	teichoic acid biosynthesis protein C	Streptomyces antimycoticus
WTA42276.1	teichoic acid biosynthesis protein C	Streptomyces sp. NBC_00842
WTA39768.1	teichoic acid biosynthesis protein C	Streptomyces sp. NBC_00846
WTA27700.1	Teichoic acid biosynthesis protein C (Precursor)	Streptomyces chartreusis
WSZ69279.1	Teichoic acid biosynthesis protein C (Precursor)	Streptomyces chartreusis
WSY95941.1	teichoic acid biosynthesis protein C	Streptomyces sp. NBC_00873
WSY80877.1	teichoic acid biosynthesis protein C	Streptomyces sp. NBC_00876
WSX74404.1	teichoic acid biosynthesis protein C	Streptomyces sp. NBC_00899
WSX60845.1	Teichoic acid biosynthesis protein C (Precursor)	Streptomyces sp. NBC_00986
WSX11946.1	Teichoic acid biosynthesis protein C (Precursor)	Streptomyces sp. NBC_00988
WSW93969.1	Teichoic acid biosynthesis protein C (Precursor)	Streptomyces sp. NBC_00989
WSW68821.1	teichoic acid biosynthesis protein C	Streptomyces sp. NBC_00995
WSW29843.1	teichoic acid biosynthesis protein C	Streptomyces sp. NBC_01003
WSV45128.1	teichoic acid biosynthesis protein C	Streptomyces decoyicus
WSU59286.1	teichoic acid biosynthesis protein C	Streptomyces sp. NBC_01104
WSU20081.1	teichoic acid biosynthesis protein C	Streptomyces sp. NBC_01108
WST72206.1	teichoic acid biosynthesis protein C	Streptomyces uncialis
WST08701.1	teichoic acid biosynthesis protein C	Streptomyces albidoflavus
WSS45336.1	teichoic acid biosynthesis protein C	Streptomyces sp. NBC_01187
WSS16519.1	teichoic acid biosynthesis protein C	Streptomyces sp. NBC_01186
WSQ46002.1	teichoic acid biosynthesis protein C	Streptomyces sp. NBC_01220
WSQ40243.1	teichoic acid biosynthesis protein C	Streptomyces sp. NBC_01224
WSP87510.1	teichoic acid biosynthesis protein C	Streptomyces sp. NBC_01233
WSP71448.1	Teichoic acid biosynthesis protein C (Precursor)	Streptomyces sp. NBC_01236
WSP61010.1	teichoic acid biosynthesis protein C	Streptomyces sp. NBC_01240
WSP59399.1	teichoic acid biosynthesis protein C	Streptomyces sp. NBC_01241
WSN36159.1	teichoic acid biosynthesis protein C	Streptomyces uncialis
WSN04621.1	teichoic acid biosynthesis protein C	Streptomyces albidoflavus
WSM03229.1	teichoic acid biosynthesis protein C	Streptomyces sp. NBC_01718
WSL91822.1	teichoic acid biosynthesis protein C	Streptomyces albidoflavus
WSL26184.1	teichoic acid biosynthesis protein C	Streptomyces sp. NBC_01280
WSL21192.1	Teichoic acid biosynthesis protein C (Precursor)	Streptomyces sp. NBC_01283
WSL09792.1	Teichoic acid biosynthesis protein C (Precursor)	Streptomyces sp. NBC_01288
WSL00830.1	teichoic acid biosynthesis protein C	Streptomyces albidoflavus
WSJ63424.1	teichoic acid biosynthesis protein C	Streptomyces sp. NBC_01310
WSJ55676.1	teichoic acid biosynthesis protein C	Streptomyces sp. NBC_01318
WSI93733.1	teichoic acid biosynthesis protein C	Streptomyces albidoflavus
WSI63592.1	teichoic acid biosynthesis protein C	Streptomyces sp. NBC_01336
WSG86435.1	teichoic acid biosynthesis protein C (plasmid)	Streptomyces sp. NBC_01727
WSG21545.1	teichoic acid biosynthesis protein C	Streptomyces europaeiscabiei
WSF89473.1	teichoic acid biosynthesis protein C	Streptomyces sp. NBC_01744
WSF67660.1	teichoic acid biosynthesis protein C	Streptomyces decoyicus
WSF26808.1	teichoic acid biosynthesis protein C	Streptomyces sp. NBC_01358
WSF14797.1	teichoic acid biosynthesis protein C	Streptomyces sp. NBC_01353
WSE16182.1	teichoic acid biosynthesis protein C	Streptomyces sp. NBC_01397
WSE10107.1	teichoic acid biosynthesis protein C	Streptomyces sp. NBC_01445
WSD97106.1	teichoic acid biosynthesis protein C	Streptomyces sp. NBC_01474
WSD54722.1	teichoic acid biosynthesis protein C	Streptomyces albidoflavus
WSD41563.1	teichoic acid biosynthesis protein C	Streptomyces albidoflavus
WSD22311.1	teichoic acid biosynthesis protein C	Streptomyces sp. NBC_01751
WSC75128.1	teichoic acid biosynthesis protein C	Streptomyces virginiae
WSC58368.1	teichoic acid biosynthesis protein C	Streptomyces sp. NBC_01761
WSC42778.1	teichoic acid biosynthesis protein C	Streptomyces sp. NBC_01762
WSC34358.1	teichoic acid biosynthesis protein C	Streptomyces sp. NBC_01763
WSB75197.1	teichoic acid biosynthesis protein C	Streptomyces sp. NBC_01775
WSB67338.1	teichoic acid biosynthesis protein C	Streptomyces decoyicus
WSB21997.1	teichoic acid biosynthesis protein C	Streptomyces albidoflavus
WSB15996.1	teichoic acid biosynthesis protein C	Streptomyces albidoflavus
WSA90875.1	teichoic acid biosynthesis protein C	Streptomyces sp. NBC_01795
WSA74395.1	teichoic acid biosynthesis protein C	Streptomyces sp. NBC_01799
WSA65798.1	teichoic acid biosynthesis protein C	Streptomyces sp. NBC_01800
WRZ65286.1	teichoic acid biosynthesis protein C	Streptomyces sp. NBC_01257
WRZ04195.1	teichoic acid biosynthesis protein C	Streptomyces sp. NBC_00385
WRQ82685.1	teichoic acid biosynthesis protein C	Streptomyces sp. MUM 178J
WPW27022.1	teichoic acid biosynthesis protein C	Streptomyces atratus
WPB92917.1	teichoic acid biosynthesis protein C	Streptomyces malaysiensis
WP_353696821.1	Teichoic acid biosynthesis protein C (Precursor)	Streptomyces sp. RG80
WP_353589200.1	teichoic acid biosynthesis protein C	Streptomyces sp. NPDC000395
WP_352391373.1	GtrA family protein	Streptomyces sp. NPDC097941
WP_352378666.1	teichoic acid biosynthesis protein C	Streptomyces flaveus
WP_352348282.1	GtrA family protein	Streptomyces sp. NPDC002588
WP_352337544.1	GtrA family protein	Streptomyces venezuelae
WP_352287864.1	Teichoic acid biosynthesis protein C (Precursor)	Streptomyces sp. NPDC001642
WP_352268051.1	teichoic acid biosynthesis protein C	Streptomyces sp. NPDC002205
WP_352260860.1	GtrA family protein	Streptomyces clavifer
WP_352246017.1	teichoic acid biosynthesis protein C	Streptomyces sp. NPDC002553
WP_352245692.1	GtrA family protein	Streptomyces sp. NPDC002553
WP_352216524.1	GtrA family protein	Streptomyces sp. NPDC097981
WP_352184305.1	Teichoic acid biosynthesis protein C (Precursor)	Streptomyces sp. NPDC096057
WP_352157757.1	GtrA family protein	Streptomyces sp. NPDC096191
WP_352146530.1	GtrA family protein	Streptomyces violaceorubidus
WP_352139933.1	teichoic acid biosynthesis protein C	Streptomyces sparsogenes
WP_352131385.1	teichoic acid biosynthesis protein C	Streptomyces sp. NPDC097640
WP_352124353.1	teichoic acid biosynthesis protein C	Streptomyces sp. NPDC096323
WP_352113146.1	Teichoic acid biosynthesis protein C (Precursor)	Streptomyces sp. NPDC126522
WP_352050512.1	GtrA family protein	Streptomyces sp. NPDC097610
WP_351989164.1	GtrA family protein	Streptomyces sviceus
WP_351986764.1	GtrA family protein	Streptomyces sviceus
WP_351985729.1	GtrA family protein	Streptomyces sp. NPDC126514
WP_351982677.1	GtrA family protein	Streptomyces sp. NPDC126514
WP_351968837.1	teichoic acid biosynthesis protein C	Streptomyces sp. NPDC096068
WP_351950895.1	teichoic acid biosynthesis protein C	Streptomyces sp. NPDC096934
WP_351940642.1	GtrA family protein	Streptomyces parvulus
WP_351927176.1	GtrA family protein	Streptomyces sp. NPDC001634
WP_351922495.1	GtrA family protein	Streptomyces sp. NPDC000983
WP_351905974.1	GtrA family protein	Streptomyces sp. NPDC000618
WP_351898068.1	GtrA family protein	Streptomyces sp. NPDC002057
WP_351895744.1	teichoic acid biosynthesis protein C	Streptomyces sp. NPDC094472
WP_351885772.1	Teichoic acid biosynthesis protein C (Precursor)	Streptomyces sp. NPDC000987
WP_351835927.1	teichoic acid biosynthesis protein C	Streptomyces mirabilis
WP_351833632.1	GtrA family protein	Streptomyces mirabilis
WP_351820123.1	GtrA family protein	Streptomyces sp. NPDC002033
WP_351819672.1	GtrA family protein	Streptomyces sp. NPDC002033
WP_351789330.1	teichoic acid biosynthesis protein C	Streptomyces sp. NPDC094049
WP_351766576.1	GtrA family protein	Streptomyces sp. NPDC002884
WP_351755825.1	teichoic acid biosynthesis protein C	Streptomyces mirabilis
WP_351724385.1	GtrA family protein	Streptomyces sp. NPDC001725
WP_351707711.1	GtrA family protein	Streptomyces mirabilis
WP_351701359.1	GtrA family protein	Streptomyces sp. NPDC001980
WP_351687851.1	GtrA family protein	Streptomyces sp. NPDC001027
WP_351680973.1	Teichoic acid biosynthesis protein C (Precursor)	Streptomyces sp. NPDC001652
WP_351660727.1	GtrA family protein	Streptomyces mirabilis
WP_351660603.1	GtrA family protein	Streptomyces mirabilis
WP_351641649.1	GtrA family protein	Streptomyces sp. NPDC000971
WP_351623089.1	GtrA family protein	Streptomyces sp. NPDC001093
WP_351605278.1	GtrA family protein	Streptomyces mirabilis
WP_351594697.1	teichoic acid biosynthesis protein C	Streptomyces sp. NPDC000151
WP_351570562.1	MULTISPECIES: Teichoic acid biosynthesis protein C (Precursor)	unclassified Streptomyces
WP_351547837.1	teichoic acid biosynthesis protein C	Streptomyces sp. NPDC002688
WP_351540837.1	teichoic acid biosynthesis protein C	Streptomyces sp. NPDC001657
WP_351537627.1	GtrA family protein	Streptomyces mirabilis
WP_351531212.1	GtrA family protein	Streptomyces mirabilis
WP_351518927.1	GtrA family protein	Streptomyces mirabilis
WP_351512738.1	teichoic acid biosynthesis protein C	Streptomyces sp. NPDC002055
WP_351505360.1	teichoic acid biosynthesis protein C	Streptomyces sp. NPDC002055
WP_351476060.1	Teichoic acid biosynthesis protein C (Precursor)	Streptomyces sp. NPDC001137
WP_351473132.1	GtrA family protein	Streptomyces noursei
WP_351441003.1	GtrA family protein, partial	Streptomyces sp. NPDC002812
WP_351440692.1	teichoic acid biosynthesis protein C	Streptomyces sp. NPDC001893
WP_351421195.1	GtrA family protein	Streptomyces mirabilis
WP_351416892.1	teichoic acid biosynthesis protein C	Streptomyces sp. NPDC001868
WP_351407904.1	GtrA family protein	Streptomyces sp. NPDC001868
WP_351391204.1	GtrA family protein	Streptomyces sp. NPDC000351
WP_351360164.1	GtrA family protein	Streptomyces sp. NPDC001982
WP_351352035.1	GtrA family protein	Streptomyces sp. NPDC094143
WP_351326260.1	GtrA family protein	Streptomyces sp. NPDC001616
WP_351317456.1	GtrA family protein	Streptomyces mirabilis
WP_351312527.1	GtrA family protein	Streptomyces sp. NPDC002054
WP_351312128.1	GtrA family protein	Streptomyces mirabilis
WP_351311647.1	GtrA family protein	Streptomyces sp. NPDC002054
WP_351308842.1	teichoic acid biosynthesis protein C	Streptomyces sp. NPDC002896
WP_351300444.1	teichoic acid biosynthesis protein C	Streptomyces sp. NPDC002896
WP_351273045.1	GtrA family protein	Streptomyces sp. NPDC002044
WP_351261695.1	teichoic acid biosynthesis protein C	Streptomyces sp. NPDC002012
WP_351260062.1	GtrA family protein	Streptomyces sp. NPDC002012
WP_351259866.1	GtrA family protein	Streptomyces sp. NPDC002215
WP_351251859.1	GtrA family protein	Streptomyces sp. NPDC001851
WP_351248213.1	teichoic acid biosynthesis protein C	Streptomyces sp. NPDC001851
WP_351182680.1	GtrA family protein	Streptomyces sp. NPDC002825
WP_351181208.1	teichoic acid biosynthesis protein C	Streptomyces sp. NPDC002825
WP_351172585.1	teichoic acid biosynthesis protein C	Streptomyces sp. NPDC002855
WP_351169154.1	GtrA family protein	Streptomyces sp. NPDC001876
WP_351158707.1	GtrA family protein	Streptomyces sp. NPDC001584
WP_351138412.1	GtrA family protein	Streptomyces flaveolus
WP_351089702.1	MULTISPECIES: teichoic acid biosynthesis protein C	unclassified Streptomyces
WP_351081761.1	teichoic acid biosynthesis protein C	Streptomyces sp. NPDC094048
WP_351080930.1	GtrA family protein	Streptomyces sp. NPDC094048
WP_351072153.1	teichoic acid biosynthesis protein C	Streptomyces goshikiensis
WP_351067838.1	teichoic acid biosynthesis protein C	Streptomyces albidoflavus
WP_351014297.1	GtrA family protein	Streptomyces flaveolus
WP_351013887.1	GtrA family protein	Streptomyces flaveolus
WP_350995530.1	teichoic acid biosynthesis protein C	Streptomyces erythrochromogenes
WP_350980960.1	GtrA family protein	Streptomyces sp. NPDC002722
WP_350869684.1	GtrA family protein	Streptomyces griseorubiginosus
WP_350838015.1	Teichoic acid biosynthesis protein C (Precursor)	Streptomyces collinus
WP_350822590.1	teichoic acid biosynthesis protein C	Streptomyces lydicus
WP_350732591.1	teichoic acid transporter	Streptomyces lydicus
WP_350731208.1	teichoic acid biosynthesis protein C	Streptomyces lydicus
WP_350725264.1	GtrA family protein	Streptomyces flaveolus
WP_350720006.1	GtrA family protein	Streptomyces flaveolus
WP_350255228.1	teichoic acid biosynthesis protein C	Streptomyces sp. Edi2
WP_349794146.1	GtrA family protein	Streptomyces sp. OP7
WP_349349973.1	teichoic acid biosynthesis protein C	Streptomyces sp. YIM 103828
WP_348542074.1	GtrA family protein	Streptomyces sp. MAA16
WP_347591417.1	teichoic acid biosynthesis protein C	Streptomyces sp. B6B3
WP_347228926.1	teichoic acid biosynthesis protein C	Streptomyces carpaticus
WP_347213247.1	teichoic acid biosynthesis protein C	Streptomyces malaysiensis
WP_347117926.1	Teichoic acid biosynthesis protein C (Precursor)	Streptomyces sp. 21So2-11
WP_346346659.1	GtrA family protein	Streptomyces sp. SID161
WP_346346072.1	GtrA family protein	Streptomyces sp. SID5789
WP_346268759.1	GtrA family protein	Streptomyces sp. So13.3
WP_346185690.1	Teichoic acid biosynthesis protein C (Precursor)	Streptomyces osmaniensis
WP_346173999.1	teichoic acid biosynthesis protein C	Streptomyces cuspidosporus
WP_346166952.1	teichoic acid biosynthesis protein C	Streptomyces yogyakartensis
WP_346162545.1	Teichoic acid biosynthesis protein C (Precursor)	Streptomyces bangladeshensis
WP_346136243.1	teichoic acid biosynthesis protein C	Streptomyces carpaticus
WP_346098739.1	teichoic acid biosynthesis protein C	Streptomyces olivaceiscleroticus
WP_346091335.1	GtrA family protein, partial	Streptomyces erythrogriseus
WP_346084766.1	GtrA family protein, partial	Streptomyces thermocarboxydus
WP_346071489.1	teichoic acid biosynthesis protein C	Streptomyces cheonanensis
WP_346011673.1	GtrA family protein	Streptomyces sp. SID5914
WP_346010917.1	GtrA family protein	Streptomyces sp. SID5606
WP_345640900.1	Teichoic acid biosynthesis protein C (Precursor)	Streptomyces siamensis
WP_345637472.1	GtrA family protein	Streptomyces thinghirensis
WP_345616040.1	teichoic acid transporter	Streptomyces sanyensis
WP_345598309.1	GtrA family protein	Streptomyces marokkonensis
WP_345588036.1	GtrA family protein	Streptomyces marokkonensis
WP_345565711.1	GtrA family protein	Streptomyces plumbiresistens
WP_345563002.1	GtrA family protein	Streptomyces plumbiresistens
WP_345545249.1	GtrA family protein	Streptomyces lannensis
WP_345511111.1	GtrA family protein	Streptomyces yanii
WP_345046474.1	GtrA family protein	Streptomyces rameus
WP_345020159.1	GtrA family protein	Streptomyces shaanxiensis
WP_345017121.1	Teichoic acid biosynthesis protein C (Precursor)	Streptomyces shaanxiensis
WP_344600128.1	GtrA family protein	Streptomyces glaucus
WP_344597172.1	teichoic acid biosynthesis protein C	Streptomyces violaceusniger
WP_344579482.1	GtrA family protein	Streptomyces lunalinharesii
WP_344565807.1	teichoic acid biosynthesis protein C	Streptomyces axinellae
WP_344518778.1	teichoic acid biosynthesis protein C	Streptomyces rectiviolaceus
WP_344518692.1	teichoic acid biosynthesis protein C	Streptomyces rectiviolaceus
WP_344497722.1	Teichoic acid biosynthesis protein C (Precursor)	Streptomyces enissocaesilis
WP_344395083.1	GtrA family protein	Streptomyces vastus
WP_343326343.1	GtrA family protein	Streptomyces mirabilis
WP_343323826.1	teichoic acid biosynthesis protein C	Streptomyces mirabilis
WP_343236293.1	GtrA family protein	Streptomyces qinglanensis
WP_342610929.1	teichoic acid biosynthesis protein C	Streptomyces albidoflavus
WP_342287761.1	GtrA family protein	Streptomyces sp. CLV115
WP_341951528.1	GtrA family protein, partial	Streptomyces sp. LNU-CPARS28
WP_340489260.1	teichoic acid biosynthesis protein C	Streptomyces sp. MS1.AVA.3
WP_339134664.1	GtrA family protein	Streptomyces sp. f51
WP_336537117.1	GtrA family protein	Streptomyces brasiliscabiei
WP_336246926.1	GtrA family protein, partial	Streptomyces cupreus
WP_336048712.1	teichoic acid biosynthesis protein C	Streptomyces sp. CA2R101
WP_336010825.1	GtrA family protein, partial	Streptomyces sp. KLMMK
WP_335755408.1	WecB/TagA/CpsF family glycosyltransferase	Streptomyces katrae
WP_334661367.1	teichoic acid biosynthesis protein C	Streptomyces bottropensis
WP_334526072.1	teichoic acid biosynthesis protein C	Streptomyces sp. B21-105
WP_334517470.1	GtrA family protein	Streptomyces sp. B21-105
WP_334446629.1	GtrA family protein	Streptomyces stelliscabiei
WP_333936653.1	GtrA family protein	Streptomyces sp. AHA2
WP_333776768.1	Teichoic acid biosynthesis protein C (Precursor)	Streptomyces sp. IBSBF 3136
WP_333769258.1	teichoic acid biosynthesis protein C	Streptomyces sp. IBSBF 2435
WP_333748912.1	GtrA family protein	Streptomyces sp. IBSBF 2394
WP_333736874.1	GtrA family protein	Streptomyces sp. IBSBF 2806
WP_331728825.1	GtrA family protein	Streptomyces sp. NBC_00028
WP_331728569.1	GtrA family protein	Streptomyces sp. NBC_00158
WP_331721456.1	GtrA family protein	Streptomyces sp. NBC_00212
WP_331481633.1	GtrA family protein	Streptomyces rubrogriseus
WP_331264325.1	GtrA family protein	Streptomyces sp. WAC07094
WP_331249855.1	GtrA family protein	Streptomyces diastatochromogenes
WP_330830269.1	GtrA family protein	Streptomyces sp. BE230
WP_330822955.1	teichoic acid biosynthesis protein C	Streptomyces sp. DSM 41528
WP_330809985.1	teichoic acid biosynthesis protein C	Streptomyces sp. DSM 41524
WP_330354516.1	Teichoic acid biosynthesis protein C (Precursor)	Streptomyces chartreusis
WP_330325818.1	GtrA family protein	Streptomyces pseudovenezuelae
WP_330323948.1	GtrA family protein	Streptomyces pseudovenezuelae
WP_330320995.1	GtrA family protein	Streptomyces clavifer
WP_330305951.1	MULTISPECIES: GtrA family protein	unclassified Streptomyces
WP_330304904.1	MULTISPECIES: Teichoic acid biosynthesis protein C (Precursor)	unclassified Streptomyces
WP_330294029.1	GtrA family protein	Streptomyces sp. NBC_00576
WP_330293757.1	GtrA family protein	Streptomyces sp. NBC_00576
WP_330282450.1	Teichoic acid biosynthesis protein C (Precursor)	Streptomyces sp. NBC_00588
WP_330268743.1	GtrA family protein	Streptomyces griseorubiginosus
WP_330265845.1	GtrA family protein	Streptomyces griseorubiginosus
WP_330248735.1	teichoic acid biosynthesis protein C	Streptomyces sp. NBC_00562
WP_330247260.1	GtrA family protein	Streptomyces sp. NBC_00562
WP_329946672.1	MULTISPECIES: GtrA family protein	unclassified Streptomyces
WP_329925815.1	GtrA family protein, partial	Streptomyces sp. SP17BM10
WP_329907295.1	GtrA family protein	Streptomyces sp. SP18BB07
WP_329899824.1	MULTISPECIES: teichoic acid biosynthesis protein C	unclassified Streptomyces
WP_329897138.1	GtrA family protein	Streptomyces sp. SP17KL33
WP_329838039.1	teichoic acid biosynthesis protein C	Streptomyces sp. BE133
WP_329817444.1	GtrA family protein	Streptomyces sp. JV185
WP_329623771.1	teichoic acid biosynthesis protein C	Streptomyces sp. NBC_01255
WP_329599635.1	GtrA family protein	Streptomyces pseudovenezuelae
WP_329598049.1	GtrA family protein	Streptomyces pseudovenezuelae
WP_329563084.1	teichoic acid biosynthesis protein C	Streptomyces uncialis
WP_329554649.1	Teichoic acid biosynthesis protein C (Precursor)	Streptomyces sp. NBC_00696
WP_329541606.1	teichoic acid biosynthesis protein C	Streptomyces sp. NBC_01358
WP_329536470.1	GtrA family protein	Streptomyces sp. NBC_01450
WP_329508998.1	teichoic acid biosynthesis protein C	Streptomyces chiangmaiensis
WP_329469320.1	GtrA family protein	Streptomyces sp. NBC_01723
WP_329442016.1	GtrA family protein	Streptomyces canus
WP_329438893.1	GtrA family protein	Streptomyces canus
WP_329419157.1	GtrA family protein	Streptomyces sp. NBC_01693
WP_329416370.1	GtrA family protein	Streptomyces sp. NBC_00704
WP_329398705.1	teichoic acid biosynthesis protein C	Streptomyces lydicus
WP_329393416.1	teichoic acid transporter	Streptomyces lydicus
WP_329373784.1	GtrA family protein	Streptomyces sp. NBC_01483
WP_329348027.1	GtrA family protein	Streptomyces sp. NBC_01261
WP_329344671.1	GtrA family protein	Streptomyces sp. NBC_00663
WP_329339183.1	GtrA family protein	Streptomyces sp. NBC_01352
WP_329338808.1	GtrA family protein	Streptomyces sp. NBC_01352
WP_329338641.1	Teichoic acid biosynthesis protein C (Precursor)	Streptomyces sp. NBC_00663
WP_329317688.1	GtrA family protein	Streptomyces sp. NBC_01262
WP_329296351.1	GtrA family protein	Streptomyces pseudovenezuelae
WP_329292312.1	GtrA family protein	Streptomyces pseudovenezuelae
WP_329283079.1	GtrA family protein	Streptomyces sp. NBC_01451
WP_329270989.1	GtrA family protein	Streptomyces pseudovenezuelae
WP_329265549.1	GtrA family protein	Streptomyces pseudovenezuelae
WP_329253346.1	GtrA family protein	Streptomyces sp. NBC_01478
WP_329252047.1	GtrA family protein	Streptomyces canus
WP_329235423.1	GtrA family protein	Streptomyces sp. NBC_01460
WP_329233838.1	GtrA family protein	Streptomyces sp. NBC_01460
WP_329229153.1	GtrA family protein	Streptomyces canus
WP_329205628.1	GtrA family protein	Streptomyces sp. NBC_00683
WP_329173832.1	teichoic acid biosynthesis protein C	Streptomyces sp. NBC_01477
WP_329170962.1	teichoic acid biosynthesis protein C	Streptomyces decoyicus
WP_329166825.1	WecB/TagA/CpsF family glycosyltransferase	Streptomyces sp. NBC_01267
WP_329153059.1	MULTISPECIES: teichoic acid biosynthesis protein C	unclassified Streptomyces
WP_329126942.1	teichoic acid biosynthesis protein C	Streptomyces caniferus
WP_329126025.1	GtrA family protein	Streptomyces sp. NBC_01465
WP_329118968.1	GtrA family protein	Streptomyces sp. NBC_01465
WP_329117985.1	GtrA family protein	Streptomyces sp. NBC_01353
WP_329112276.1	teichoic acid biosynthesis protein C	Streptomyces sp. NBC_01353
WP_329041877.1	GtrA family protein	Streptomyces sp. NBC_00178
WP_328981963.1	GtrA family protein	Streptomyces mirabilis
WP_328977219.1	GtrA family protein	Streptomyces canus
WP_328951498.1	GtrA family protein	Streptomyces sp. NBC_00184
WP_328948879.1	teichoic acid biosynthesis protein C	Streptomyces sp. NBC_00184
WP_328930287.1	GtrA family protein	Streptomyces sp. NBC_00190
WP_328914098.1	GtrA family protein	Streptomyces sp. NBC_00223
WP_328898284.1	GtrA family protein	Streptomyces sp. NBC_00236
WP_328897412.1	GtrA family protein	Streptomyces sp. NBC_00236
WP_328886524.1	GtrA family protein	Streptomyces sp. NBC_00316
WP_328875985.1	GtrA family protein	Streptomyces sp. NBC_00287
WP_328872430.1	GtrA family protein	Streptomyces sp. NBC_00287
WP_328868830.1	GtrA family protein	Streptomyces sp. NBC_00287
WP_328863895.1	teichoic acid biosynthesis protein C	Streptomyces virginiae
WP_328861995.1	GtrA family protein	Streptomyces sp. NBC_00306
WP_328836297.1	teichoic acid biosynthesis protein C	Streptomyces europaeiscabiei
WP_328834625.1	teichoic acid biosynthesis protein C	Streptomyces europaeiscabiei
WP_328831141.1	MULTISPECIES: Teichoic acid biosynthesis protein C (Precursor)	unclassified Streptomyces
WP_328781710.1	GtrA family protein	Streptomyces canus
WP_328748615.1	GtrA family protein	Streptomyces sp. NBC_00285
WP_328748268.1	GtrA family protein	Streptomyces sp. NBC_00285
WP_328743223.1	teichoic acid biosynthesis protein C	Streptomyces caniferus
WP_328738377.1	GtrA family protein	Streptomyces erythrochromogenes
WP_328731879.1	teichoic acid biosynthesis protein C	Streptomyces caniferus
WP_328692513.1	GtrA family protein	Streptomyces phaeochromogenes
WP_328682997.1	MULTISPECIES: Teichoic acid biosynthesis protein C (Precursor)	unclassified Streptomyces
WP_328681666.1	MULTISPECIES: GtrA family protein	unclassified Streptomyces
WP_328675343.1	GtrA family protein	Streptomyces sp. NBC_00343
WP_328655944.1	GtrA family protein	Streptomyces sp. NBC_00334
WP_328639579.1	GtrA family protein	Streptomyces canus
WP_328629515.1	teichoic acid biosynthesis protein C	Streptomyces sp. NBC_00353
WP_328511825.1	GtrA family protein	Streptomyces mirabilis
WP_328506631.1	GtrA family protein	Streptomyces sp. NBC_00391
WP_328431577.1	Teichoic acid biosynthesis protein C (Precursor)	Streptomyces sp. NBC_00453
WP_328383492.1	teichoic acid biosynthesis protein C	Streptomyces sp. NBC_00400
WP_328377968.1	WecB/TagA/CpsF family glycosyltransferase	Streptomyces sp. NBC_00440
WP_328349240.1	MULTISPECIES: GtrA family protein	unclassified Streptomyces
WP_328329345.1	WecB/TagA/CpsF family glycosyltransferase	Streptomyces sp. NBC_00455
WP_327748638.1	GtrA family protein	Streptomyces europaeiscabiei
WP_327745320.1	teichoic acid biosynthesis protein C	Streptomyces europaeiscabiei
WP_327744423.1	GtrA family protein	Streptomyces europaeiscabiei
WP_327739848.1	teichoic acid biosynthesis protein C	Streptomyces nojiriensis
WP_327735742.1	GtrA family protein	Streptomyces nojiriensis
WP_327728660.1	MULTISPECIES: GtrA family protein	unclassified Streptomyces
WP_327726309.1	MULTISPECIES: GtrA family protein	unclassified Streptomyces
WP_327724528.1	GtrA family protein	Streptomyces europaeiscabiei
WP_327717376.1	Teichoic acid biosynthesis protein C (Precursor)	Streptomyces sp. NBC_00490
WP_327707794.1	GtrA family protein	Streptomyces sp. NBC_00464
WP_327706313.1	teichoic acid biosynthesis protein C	Streptomyces decoyicus
WP_327699751.1	GtrA family protein	Streptomyces sp. NBC_00459
WP_327691141.1	Teichoic acid biosynthesis protein C (Precursor)	Streptomyces sp. NBC_00461
WP_327666947.1	MULTISPECIES: Teichoic acid biosynthesis protein C (Precursor)	unclassified Streptomyces
WP_327594817.1	Teichoic acid biosynthesis protein C (Precursor)	Streptomyces chartreusis
WP_327434649.1	GtrA family protein	Streptomyces sp. NBC_01236
WP_327434586.1	GtrA family protein	Streptomyces sp. NBC_01236
WP_327430243.1	GtrA family protein	Streptomyces sp. NBC_01236
WP_327429062.1	Teichoic acid biosynthesis protein C (Precursor)	Streptomyces sp. NBC_01236
WP_327411782.1	teichoic acid biosynthesis protein C	Streptomyces sp. NBC_01233
WP_327408116.1	GtrA family protein	Streptomyces sp. NBC_01281
WP_327403673.1	Teichoic acid biosynthesis protein C (Precursor)	Streptomyces sp. NBC_01288
WP_327402889.1	GtrA family protein	Streptomyces sp. NBC_01288
WP_327398990.1	GtrA family protein	Streptomyces sp. NBC_01288
WP_327342793.1	teichoic acid biosynthesis protein C	Streptomyces europaeiscabiei
WP_327316548.1	GtrA family protein	Streptomyces sp. NBC_01235
WP_327296298.1	WecB/TagA/CpsF family glycosyltransferase	Streptomyces sp. NBC_01197
WP_327277520.1	teichoic acid biosynthesis protein C	Streptomyces sp. NBC_01224
WP_327271710.1	GtrA family protein	Streptomyces sp. NBC_01224
WP_327249822.1	WecB/TagA/CpsF family glycosyltransferase	Streptomyces sp. NBC_01320
WP_327184140.1	GtrA family protein	Streptomyces sp. NBC_01334
WP_327171488.1	teichoic acid biosynthesis protein C	Streptomyces sp. NBC_01336
WP_327129592.1	teichoic acid biosynthesis protein C	Streptomyces sp. NBC_01727
WP_326816297.1	MULTISPECIES: teichoic acid biosynthesis protein C	unclassified Streptomyces
WP_326813495.1	MULTISPECIES: teichoic acid biosynthesis protein C	unclassified Streptomyces
WP_326805381.1	GtrA family protein	Streptomyces sp. NBC_01788
WP_326804641.1	GtrA family protein	Streptomyces sp. NBC_01788
WP_326778198.1	teichoic acid biosynthesis protein C	Streptomyces sp. NBC_01445
WP_326769106.1	GtrA family protein	Streptomyces sp. NBC_01591
WP_326759821.1	GtrA family protein	Streptomyces phaeochromogenes
WP_326746821.1	teichoic acid biosynthesis protein C	Streptomyces virginiae
WP_326740106.1	GtrA family protein	Streptomyces sp. NBC_01022
WP_326729108.1	GtrA family protein	Streptomyces phaeochromogenes
WP_326711999.1	MULTISPECIES: teichoic acid biosynthesis protein C	Streptomyces
WP_326694478.1	WecB/TagA/CpsF family glycosyltransferase	Streptomyces sp. NBC_01766
WP_326686459.1	MULTISPECIES: teichoic acid biosynthesis protein C	unclassified Streptomyces
WP_326680618.1	MULTISPECIES: GtrA family protein	unclassified Streptomyces
WP_326670446.1	teichoic acid biosynthesis protein C	Streptomyces sp. NBC_01257
WP_326658313.1	teichoic acid biosynthesis protein C	Streptomyces sp. NBC_00385
WP_326633757.1	teichoic acid biosynthesis protein C	Streptomyces sp. NBC_01761
WP_326616624.1	teichoic acid biosynthesis protein C	Streptomyces decoyicus
WP_326601121.1	teichoic acid biosynthesis protein C	Streptomyces sp. NBC_01800
WP_326590062.1	GtrA family protein	Streptomyces sp. NBC_01294
WP_326580251.1	GtrA family protein	Streptomyces sp. NBC_00481
WP_326478847.1	GtrA family protein	Streptomyces virginiae
WP_324923790.1	teichoic acid biosynthesis protein C	Streptomyces sp.
WP_324784121.1	Teichoic acid biosynthesis protein C (Precursor)	Streptomyces sp. H51
WP_324776999.1	GtrA family protein	Streptomyces kunmingensis
WP_324765847.1	teichoic acid biosynthesis protein C	Streptomyces kunmingensis
WP_323874335.1	GtrA family protein	Streptomyces sp. 3212.3
WP_323451784.1	teichoic acid biosynthesis protein C	Streptomyces sp. YSPA8
WP_323183079.1	MULTISPECIES: GtrA family protein	unclassified Streptomyces
WP_322724790.1	GtrA family protein	Streptomyces spongiae
WP_322656287.1	Teichoic acid biosynthesis protein C (Precursor)	Streptomyces justiciae
WP_319818874.1	teichoic acid biosynthesis protein C	Streptomyces sp. F8
WP_319764375.1	teichoic acid biosynthesis protein C	Streptomyces europaeiscabiei
WP_319751336.1	GtrA family protein	Streptomyces sp. AK02-04a
WP_319750693.1	MULTISPECIES: teichoic acid biosynthesis protein C	Streptomyces
WP_319734712.1	GtrA family protein	Streptomyces niveiscabiei
WP_319728909.1	teichoic acid biosynthesis protein C	Streptomyces sp. MB09-01
WP_319696511.1	teichoic acid biosynthesis protein C	Streptomyces europaeiscabiei
WP_319685992.1	teichoic acid biosynthesis protein C	Streptomyces sp. ME19-01-6
WP_319666152.1	teichoic acid biosynthesis protein C	Streptomyces scabiei
WP_319652832.1	teichoic acid biosynthesis protein C, partial	Streptomyces scabiei
WP_319365772.1	teichoic acid biosynthesis protein C	Streptomyces scabiei
WP_319321179.1	GtrA family protein	Streptomyces europaeiscabiei
WP_319316103.1	teichoic acid biosynthesis protein C	Streptomyces europaeiscabiei
WP_319302885.1	MULTISPECIES: GtrA family protein	Streptomyces
WP_319289574.1	GtrA family protein	Streptomyces sp. AK08-02
WP_319278814.1	GtrA family protein	Streptomyces sp. FL07-04A
WP_319260567.1	GtrA family protein	Streptomyces europaeiscabiei
WP_319249541.1	teichoic acid biosynthesis protein C, partial	Streptomyces scabiei
WP_319221795.1	GtrA family protein	Streptomyces sp. ME02-6979-3A
WP_319206378.1	GtrA family protein	Streptomyces sp. ME02-8801-2C
WP_319184499.1	GtrA family protein	Streptomyces scabiei
WP_319169461.1	teichoic acid biosynthesis protein C	Streptomyces sp. ME08-AFT2
WP_319168318.1	GtrA family protein	Streptomyces sp. ME08-AFT2
WP_319151106.1	Teichoic acid biosynthesis protein C (Precursor)	Streptomyces sp. WI03-4A
WP_319128491.1	teichoic acid biosynthesis protein C	Streptomyces europaeiscabiei
WP_319124551.1	teichoic acid biosynthesis protein C	Streptomyces europaeiscabiei
WP_319115288.1	GtrA family protein	Streptomyces caniscabiei
WP_319115086.1	GtrA family protein	Streptomyces sp. MI02-2A
WP_319107164.1	GtrA family protein	Streptomyces sp. ND04-05B
WP_319104398.1	GtrA family protein	Streptomyces caniscabiei
WP_319097788.1	MULTISPECIES: GtrA family protein	unclassified Streptomyces
WP_319069944.1	teichoic acid biosynthesis protein C	Streptomyces europaeiscabiei
WP_319067710.1	GtrA family protein	Streptomyces europaeiscabiei
WP_319064163.1	teichoic acid biosynthesis protein C	Streptomyces europaeiscabiei
WP_319052813.1	teichoic acid biosynthesis protein C	Streptomyces europaeiscabiei
WP_318808329.1	teichoic acid biosynthesis protein C	Streptomyces scabiei
WP_318321587.1	GtrA family protein	Streptomyces sp. ADMS
WP_318319119.1	GtrA family protein	Streptomyces sp. ADMS
WP_318273530.1	GtrA family protein	Streptomyces mirabilis
WP_318217015.1	GtrA family protein	Streptomyces sp. SCL15-6
WP_318213267.1	GtrA family protein	Streptomyces sp. SCL15-6
WP_318021018.1	GtrA family protein	Streptomyces sp. N50
WP_318017355.1	GtrA family protein	Streptomyces sp. N50
WP_318016610.1	Teichoic acid biosynthesis protein C (Precursor)	Streptomyces sp. N50
WP_317888331.1	GtrA family protein, partial	Streptomyces sp. W16
WP_317880919.1	Teichoic acid biosynthesis protein C (Precursor)	Streptomyces sp. W16
WP_317774364.1	Teichoic acid biosynthesis protein C (Precursor)	Streptomyces prunicolor
WP_317773857.1	GtrA family protein	Streptomyces prunicolor
WP_317443614.1	Teichoic acid biosynthesis protein C (Precursor)	Streptomyces collinus
WP_316040383.1	GtrA family protein	Streptomyces sp. PAL114
WP_314247563.1	teichoic acid biosynthesis protein C	Streptomyces sp. DSM 40907
WP_314221740.1	GtrA family protein	Streptomyces sp. DSM 40713
WP_314207712.1	GtrA family protein	Streptomyces justiciae
WP_314202487.1	Teichoic acid biosynthesis protein C (Precursor)	Streptomyces justiciae
WP_313744586.1	teichoic acid biosynthesis protein C	Streptomyces sp. Li-HN-5-11
WP_311722706.1	teichoic acid biosynthesis protein C	Streptomyces sp. DSM 41529
WP_311713633.1	GtrA family protein	Streptomyces sp. DSM 41640
WP_311703457.1	GtrA family protein	Streptomyces sp. DSM 44938
WP_311636687.1	Teichoic acid biosynthesis protein C (Precursor)	Streptomyces sp. DSM 41014
WP_311623272.1	teichoic acid biosynthesis protein C	Streptomyces sp. DSM 41527
WP_311607126.1	teichoic acid biosynthesis protein C	Streptomyces sp. DSM 41859
WP_311597628.1	GtrA family protein	Streptomyces sp. DSM 44918
WP_311570806.1	GtrA family protein	Streptomyces sp. DSM 40712
WP_311035974.1	teichoic acid biosynthesis protein C	Streptomyces luomodiensis
WP_310875115.1	MULTISPECIES: GtrA family protein	unclassified Streptomyces
WP_310728790.1	teichoic acid biosynthesis protein C	Streptomyces sp. N2A
WP_310726040.1	teichoic acid transporter	Streptomyces sp. N2A
WP_310717934.1	teichoic acid biosynthesis protein C	Streptomyces lydicus
WP_310715643.1	teichoic acid transporter	Streptomyces lydicus
WP_308430571.1	GtrA family protein	Streptomyces aurantiogriseus
WP_308407167.1	GtrA family protein	Streptomyces sp. APSN-46.1
WP_308403452.1	Teichoic acid biosynthesis protein C (Precursor)	Streptomyces sp. Tu102
WP_308377524.1	Teichoic acid biosynthesis protein C (Precursor)	Streptomyces sp. ISL-99
WP_308020118.1	GtrA family protein	Streptomyces sp. LS1784
WP_308013297.1	GtrA family protein	Streptomyces beigongshangae
WP_307853841.1	GtrA family protein	Streptomyces tagetis
WP_307852103.1	GtrA family protein	Streptomyces sp. b94
WP_307851398.1	MULTISPECIES: GtrA family protein	Streptomyces
WP_307707286.1	GtrA family protein	Streptomyces sp. V1I6
WP_307675942.1	GtrA family protein	Streptomyces sp. V4I2
WP_307544551.1	GtrA family protein	Streptomyces sp. V3I8
WP_307182316.1	Teichoic acid biosynthesis protein C (Precursor)	Streptomyces canus
WP_307182032.1	GtrA family protein	Streptomyces canus
WP_307123962.1	GtrA family protein	Streptomyces sp. B1I3
WP_307076994.1	GtrA family protein	Streptomyces canus
WP_307075835.1	Teichoic acid biosynthesis protein C (Precursor)	Streptomyces canus
WP_307054593.1	GtrA family protein	Streptomyces achromogenes
WP_307039403.1	GtrA family protein	Streptomyces achromogenes
WP_307030061.1	Teichoic acid biosynthesis protein C (Precursor)	Streptomyces canus
WP_307009265.1	MULTISPECIES: GtrA family protein	unclassified Streptomyces
WP_306980647.1	Teichoic acid biosynthesis protein C (Precursor)	Streptomyces canus
WP_306979137.1	GtrA family protein	Streptomyces canus
WP_306955459.1	GtrA family protein	Streptomyces sp. B4I13
WP_306691563.1	GtrA family protein	Streptomyces rochei
WP_306665042.1	MULTISPECIES: GtrA family protein	Streptomyces
WP_306500416.1	GtrA family protein	Streptomyces sp. YU58
WP_306189188.1	MULTISPECIES: teichoic acid biosynthesis protein C	unclassified Streptomyces
WP_306070346.1	MULTISPECIES: teichoic acid biosynthesis protein C	unclassified Streptomyces
WP_302000355.1	Teichoic acid biosynthesis protein C (Precursor)	Streptomyces sp. DT2A-34
WP_301999355.1	GtrA family protein	Streptomyces sp. DT2A-34
WP_301987887.1	GtrA family protein	Streptomyces sp. DG2A-72
WP_299542139.1	GtrA family protein	uncultured Streptomyces sp.
WP_290008900.1	GtrA family protein	Streptomyces sp. MA15
WP_289975787.1	teichoic acid biosynthesis protein C	Streptomyces sp. SRF1
WP_289945596.1	GtrA family protein	Streptomyces flavofungini
WP_289936923.1	Teichoic acid biosynthesis protein C (Precursor)	Streptomyces sp. S.PNR 29
WP_289923802.1	GtrA family protein	Streptomyces sp. S.PB5
WP_289919505.1	Teichoic acid biosynthesis protein C (Precursor)	Streptomyces sp. S.PB5
WP_286254975.1	GtrA family protein	Streptomyces graminofaciens
WP_286246816.1	teichoic acid biosynthesis protein C	Streptomyces graminofaciens
WP_286091618.1	teichoic acid biosynthesis protein C	Streptomyces antimycoticus
WP_286066817.1	GtrA family protein	Streptomyces sp. ALI-76-A
WP_285564955.1	teichoic acid biosynthesis protein C	Streptomyces sp. RTGN2
WP_285508331.1	teichoic acid biosynthesis protein C	Streptomyces sp. NBRC 13847
WP_284437328.1	GtrA family protein	Streptomyces sp. TUS-ST3
WP_284436822.1	GtrA family protein	Streptomyces sp. TUS-ST3
WP_283886496.1	teichoic acid biosynthesis protein C	Streptomyces sp. NA07423
WP_283516032.1	Teichoic acid biosynthesis protein C (Precursor)	Streptomyces sp. H27-C3
WP_283469311.1	MULTISPECIES: GtrA family protein	unclassified Streptomyces
WP_283468140.1	MULTISPECIES: GtrA family protein	unclassified Streptomyces
WP_283015637.1	GtrA family protein	Streptomyces sp. BPPL-273
WP_282870522.1	GtrA family protein	Streptomyces albus
WP_282085719.1	GtrA family protein	Streptomyces tendae
WP_280892695.1	GtrA family protein	Streptomyces sp. LBL
WP_280876141.1	GtrA family protein	Streptomyces pseudovenezuelae
WP_280866217.1	GtrA family protein	Streptomyces sp. SAI-127
WP_280860536.1	GtrA family protein	Streptomyces sp. SAI-144
WP_280858778.1	GtrA family protein	Streptomyces sp. SAI-144
WP_280844475.1	MULTISPECIES: GtrA family protein	unclassified Streptomyces
WP_279927316.1	teichoic acid biosynthesis protein C	Streptomyces chengmaiensis
WP_279562924.1	GtrA family protein	Streptomyces sp. DH41
WP_279331421.1	GtrA family protein	Streptomyces sp. OS603R
WP_277820446.1	GtrA family protein	Streptomyces sp. WAC00263
WP_277742311.1	GtrA family protein	Streptomyces sp. LX-29
WP_277438785.1	GtrA family protein	Streptomyces sp. SPB162
WP_277312256.1	GtrA family protein	Streptomyces sp. JH010
WP_276093977.1	GtrA family protein	Streptomyces silvisoli
WP_275772837.1	Teichoic acid biosynthesis protein C (Precursor)	Streptomyces coacervatus
WP_275559518.1	teichoic acid biosynthesis protein C	Streptomyces sp. 5-6(2022)
WP_275530665.1	teichoic acid biosynthesis protein C	Streptomyces sp. AM 3-1-1
WP_275460860.1	GtrA family protein	Streptomyces noursei
WP_275454153.1	teichoic acid biosynthesis protein C	Streptomyces sp. VNUA24
WP_274922812.1	MULTISPECIES: GtrA family protein	Streptomyces
WP_274567644.1	Teichoic acid biosynthesis protein C (Precursor)	Streptomyces spiramyceticus
WP_274559090.1	Teichoic acid biosynthesis protein C (Precursor)	Streptomyces spiramyceticus
WP_274239292.1	MULTISPECIES: Teichoic acid biosynthesis protein C (Precursor)	unclassified Streptomyces
WP_274041408.1	GtrA family protein	Streptomyces iconiensis
WP_272174202.1	Teichoic acid biosynthesis protein C (Precursor)	Streptomyces gilvifuscus
WP_271664093.1	Teichoic acid biosynthesis protein C (Precursor)	Streptomyces sp. HUAS 31
WP_271414171.1	GtrA family protein	Streptomyces lienomycini
WP_271319409.1	MULTISPECIES: GtrA family protein	Streptomyces
WP_270890276.1	GtrA family protein	Streptomyces sp. DHE17-7
WP_269857412.1	GtrA family protein	Streptomyces sp. RPT161
WP_269660328.1	GtrA family protein	Streptomyces cinnabarinus
WP_269660074.1	GtrA family protein	Streptomyces cinnabarinus
WP_269650665.1	teichoic acid biosynthesis protein C	Streptomyces sp. ActVer
WP_269278954.1	GtrA family protein	Streptomyces sp. H39-S7
WP_269269846.1	GtrA family protein	Streptomyces sp. H39-S7
WP_268972334.1	teichoic acid biosynthesis protein C	Streptomyces sp. S465
WP_267812611.1	teichoic acid biosynthesis protein C	Streptomyces sp. NA13
WP_267246358.1	GtrA family protein	Streptomyces sp. PR69
WP_267062265.1	MULTISPECIES: GtrA family protein	Streptomyces
WP_267039057.1	GtrA family protein	Streptomyces sp. NBC_00347
WP_267019297.1	GtrA family protein	Streptomyces sp. NBC_00103
WP_267007401.1	teichoic acid biosynthesis protein C	Streptomyces sp. NBC_00154
WP_266997569.1	GtrA family protein	Streptomyces mirabilis
WP_266937807.1	GtrA family protein	Streptomyces mirabilis
WP_266936354.1	GtrA family protein	Streptomyces sp. NBC_01408
WP_266930230.1	teichoic acid biosynthesis protein C	Streptomyces sp. NBC_00120
WP_266925626.1	GtrA family protein	Streptomyces sp. NBC_00654
WP_266925490.1	GtrA family protein	Streptomyces sp. NBC_00201
WP_266924480.1	Teichoic acid biosynthesis protein C (Precursor)	Streptomyces sp. NBC_00201
WP_266910013.1	GtrA family protein	Streptomyces sp. NBC_00893
WP_266891782.1	MULTISPECIES: Teichoic acid biosynthesis protein C (Precursor)	unclassified Streptomyces
WP_266873828.1	teichoic acid biosynthesis protein C	Streptomyces sp. NBC_01381
WP_266857405.1	Teichoic acid biosynthesis protein C (Precursor)	Streptomyces prunicolor
WP_266855013.1	WecB/TagA/CpsF family glycosyltransferase	Streptomyces sp. NBC_01306
WP_266812169.1	GtrA family protein	Streptomyces sp. NBC_01433
WP_266779724.1	teichoic acid biosynthesis protein C	Streptomyces sp. NBC_00338
WP_266769151.1	Teichoic acid biosynthesis protein C (Precursor)	Streptomyces sp. NBC_01239
WP_266760904.1	MULTISPECIES: teichoic acid biosynthesis protein C	unclassified Streptomyces
WP_266750922.1	MULTISPECIES: teichoic acid biosynthesis protein C	unclassified Streptomyces
WP_266744446.1	MULTISPECIES: GtrA family protein	unclassified Streptomyces
WP_266741554.1	teichoic acid biosynthesis protein C	Streptomyces sp. NBC_00401
WP_266728187.1	MULTISPECIES: GtrA family protein	unclassified Streptomyces
WP_266687451.1	MULTISPECIES: GtrA family protein	unclassified Streptomyces
WP_266672575.1	MULTISPECIES: teichoic acid biosynthesis protein C	unclassified Streptomyces
WP_266648713.1	teichoic acid biosynthesis protein C	Streptomyces mirabilis
WP_266645911.1	GtrA family protein	Streptomyces mirabilis
WP_266642067.1	WecB/TagA/CpsF family glycosyltransferase	Streptomyces sp. NBC_01500
WP_266640912.1	GtrA family protein	Streptomyces mirabilis
WP_266601737.1	teichoic acid biosynthesis protein C	Streptomyces sp. NBC_01214
WP_266591229.1	GtrA family protein	Streptomyces sp. NBC_00365
WP_266584181.1	MULTISPECIES: Teichoic acid biosynthesis protein C (Precursor)	unclassified Streptomyces
WP_266582918.1	MULTISPECIES: GtrA family protein	unclassified Streptomyces
WP_266562671.1	GtrA family protein	Streptomyces canus
WP_266562055.1	MULTISPECIES: teichoic acid biosynthesis protein C	unclassified Streptomyces
WP_266551798.1	GtrA family protein	Streptomyces sp. NBC_01142
WP_266528397.1	Teichoic acid biosynthesis protein C (Precursor)	Streptomyces canus
WP_266518296.1	MULTISPECIES: GtrA family protein	unclassified Streptomyces
WP_266516979.1	GtrA family protein	Streptomyces canus
WP_266515239.1	Teichoic acid biosynthesis protein C (Precursor)	Streptomyces sp. NBC_00474
WP_266512854.1	GtrA family protein	Streptomyces canus
WP_266511404.1	teichoic acid biosynthesis protein C	Streptomyces uncialis
WP_266496401.1	GtrA family protein	Streptomyces erythrochromogenes
WP_266489065.1	MULTISPECIES: GtrA family protein	unclassified Streptomyces
WP_266446972.1	teichoic acid biosynthesis protein C	Streptomyces virginiae
WP_266436931.1	GtrA family protein	Streptomyces sp. NBC_01373
WP_266436366.1	GtrA family protein	Streptomyces sp. NBC_01373
WP_266434066.1	MULTISPECIES: GtrA family protein	unclassified Streptomyces
WP_266386250.1	teichoic acid biosynthesis protein C	Streptomyces virginiae
WP_266385578.1	GtrA family protein	Streptomyces canus
WP_266356046.1	teichoic acid biosynthesis protein C	Streptomyces virginiae
WP_265546380.1	teichoic acid biosynthesis protein C	Streptomyces drozdowiczii
WP_265363878.1	teichoic acid transporter	Streptomyces endophytica
WP_265363357.1	teichoic acid biosynthesis protein C	Streptomyces endophytica
WP_264491257.1	teichoic acid biosynthesis protein C	Streptomyces sp. BI87
WP_263172435.1	teichoic acid biosynthesis protein C	Streptomyces sp. SCSIO ZS0520
WP_262699845.1	teichoic acid biosynthesis protein C	Streptomyces sp. NEAU-383
WP_262061056.1	Teichoic acid biosynthesis protein C (Precursor)	Streptomyces sp. STR69
WP_261952327.1	teichoic acid biosynthesis protein C	Streptomyces nigrescens
WP_261678385.1	GtrA family protein	Streptomyces violarus
WP_260634643.1	teichoic acid biosynthesis protein C	Streptomyces angustmyceticus
WP_260609431.1	Teichoic acid biosynthesis protein C (Precursor)	Streptomyces sp. WAC 01325
WP_260474990.1	Teichoic acid biosynthesis protein C (Precursor)	Streptomyces sp. WAC 05379
WP_260461917.1	GtrA family protein	Streptomyces lateritius
WP_260225551.1	teichoic acid biosynthesis protein C	Streptomyces sp. Je 1-79
WP_259928310.1	GtrA family protein	Streptomyces atratus
WP_258565822.1	GtrA family protein	Streptomyces parvulus
WP_258193627.1	GtrA family protein	Streptomyces sp. MA5143a
WP_258040225.1	teichoic acid transporter, partial	Streptomyces sp. SM9
WP_258038140.1	teichoic acid transporter, partial	Streptomyces sp. FM008
WP_257623792.1	GtrA family protein, partial	Streptomyces griseus
WP_257564151.1	GtrA family protein	Streptomyces sp. DSM 40750
WP_257548856.1	GtrA family protein	Streptomyces sp. CA-210063
WP_257545753.1	GtrA family protein	Streptomyces sp. CA-210063
WP_257231909.1	teichoic acid biosynthesis protein C	Streptomyces sp. Rer75
WP_257204261.1	teichoic acid biosynthesis protein C	Streptomyces sp. BSP1
WP_257135710.1	GtrA family protein, partial	Streptomyces sp. b94
WP_257040691.1	GtrA family protein	Streptomyces sp. OK228
WP_257001685.1	teichoic acid transporter, partial	Streptomyces albidoflavus
WP_256960520.1	GtrA family protein, partial	Streptomyces scabiei
WP_256923169.1	teichoic acid transporter, partial	Streptomyces albidoflavus
WP_256918432.1	GtrA family protein	Streptomyces hilarionis
WP_256784552.1	Teichoic acid biosynthesis protein C (Precursor)	Streptomyces justiciae
WP_256653118.1	teichoic acid biosynthesis protein C	Streptomyces rugosispiralis
WP_256526801.1	teichoic acid transporter	Streptomyces sp. C10-9-1
WP_256225139.1	MULTISPECIES: Teichoic acid biosynthesis protein C (Precursor)	unclassified Streptomyces
WP_256055706.1	teichoic acid biosynthesis protein C	Streptomyces sp. TverLS-915
WP_255969765.1	teichoic acid biosynthesis protein C	Streptomyces longispororuber
WP_255949527.1	teichoic acid biosynthesis protein C	Streptomyces sp. ODS25
WP_255921362.1	GtrA family protein	Streptomyces humicola
WP_255918398.1	GtrA family protein	Streptomyces humicola
WP_255345844.1	Teichoic acid biosynthesis protein C (Precursor)	Streptomyces chartreusis
WP_255306104.1	Teichoic acid biosynthesis protein C (Precursor)	Streptomyces sp. Wb2n-11
WP_255249514.1	teichoic acid transporter, partial	Streptomyces albidoflavus
WP_254748357.1	teichoic acid biosynthesis protein C	Streptomyces sp. NEAU-Y11
WP_254667029.1	MULTISPECIES: teichoic acid biosynthesis protein C	unclassified Streptomyces
WP_254651242.1	WecB/TagA/CpsF family glycosyltransferase	Streptomyces sp. GbtcB7
WP_254647796.1	GtrA family protein	Streptomyces sp. GbtcB6
WP_254645484.1	teichoic acid biosynthesis protein C	Streptomyces samsunensis
WP_254382329.1	GtrA family protein	Streptomyces sp. TBY4
WP_253368864.1	teichoic acid biosynthesis protein C	Streptomyces sp. RKCA744
WP_253208804.1	teichoic acid biosynthesis protein C	Streptomyces niphimycinicus
WP_252980806.1	Teichoic acid biosynthesis protein C (Precursor)	Streptomyces chartreusis
WP_252556653.1	GtrA family protein	Streptomyces phaeoluteigriseus
WP_252424109.1	GtrA family protein	Streptomyces macrolidinus
WP_252103673.1	GtrA family protein	Streptomyces sp. STCH 565 A
WP_251982825.1	teichoic acid biosynthesis protein C	Streptomyces violaceusniger
WP_251764792.1	teichoic acid biosynthesis protein C	Streptomyces sp. DR3-1
WP_251489524.1	teichoic acid biosynthesis protein C	Actinacidiphila cocklensis
WP_251407507.1	teichoic acid biosynthesis protein C	Streptomyces meridianus
WP_251143739.1	teichoic acid transporter, partial	Streptomyces sp. McG5
WP_251141414.1	MULTISPECIES: teichoic acid transporter, partial	unclassified Streptomyces
WP_251056105.1	teichoic acid biosynthesis protein C	Streptomyces sp. ISL-94
WP_250990600.1	GtrA family protein	Streptomyces sp. RKAG337
WP_250976524.1	MULTISPECIES: GtrA family protein	unclassified Streptomyces
WP_250976493.1	GtrA family protein	Streptomyces sp. RKAG293
WP_250853137.1	teichoic acid biosynthesis protein C	Streptomyces rhizosphaericus
WP_250846299.1	MULTISPECIES: teichoic acid biosynthesis protein C	Streptomyces
WP_250302535.1	WecB/TagA/CpsF family glycosyltransferase	Streptomyces sp. A 4/2
WP_250293405.1	GtrA family protein	Streptomyces atroolivaceus
WP_250085662.1	Teichoic acid biosynthesis protein C (Precursor)	Streptomyces sp. AS02
WP_250071934.1	GtrA family protein	Streptomyces sp. YS415
WP_250057481.1	teichoic acid biosynthesis protein C	Streptomyces sp. MCA2
WP_249841509.1	Teichoic acid biosynthesis protein C (Precursor)	Streptomyces panaciradicis
WP_249634718.1	teichoic acid biosynthesis protein C	Streptomyces kronopolitis
WP_248003668.1	MULTISPECIES: GtrA family protein	Streptomyces
WP_247721041.1	teichoic acid biosynthesis protein C	Streptomyces sennicomposti
WP_247617211.1	teichoic acid biosynthesis protein C	Streptomyces sp. MK37H
WP_247485190.1	teichoic acid biosynthesis protein C	Streptomyces sp. XM4011
WP_247204417.1	teichoic acid biosynthesis protein C	Streptomyces sp. AgN23
WP_246886404.1	GtrA family protein	Streptomyces sp. GESEQ-4
WP_246618935.1	teichoic acid biosynthesis protein C	Streptomyces javensis
WP_246585998.1	teichoic acid biosynthesis protein C	Streptomyces yatensis
WP_246550293.1	GtrA family protein	Streptomyces anthocyanicus
WP_246113471.1	GtrA family protein	Streptomyces montanus
WP_246097486.1	teichoic acid biosynthesis protein C	Streptomyces botrytidirepellens
WP_246091131.1	GtrA family protein	Streptomyces griseorubiginosus
WP_245876793.1	teichoic acid biosynthesis protein C	Streptomyces uncialis
WP_245771092.1	GtrA family protein	Actinacidiphila guanduensis
WP_245389553.1	teichoic acid biosynthesis protein C	Streptomyces sp. PvR006
WP_245387932.1	teichoic acid biosynthesis protein C	Streptomyces iranensis
WP_245242353.1	teichoic acid biosynthesis protein C	Streptomyces sp. NEAU-H3
WP_245235256.1	GtrA family protein	Streptomyces violaceorubidus
WP_245225692.1	GtrA family protein	Streptomyces smyrnaeus
WP_244941851.1	GtrA family protein	Streptomyces rubrogriseus
WP_244902911.1	GtrA family protein	Streptomyces ambofaciens
WP_244453101.1	teichoic acid biosynthesis protein C	Streptomyces malaysiensis
WP_244417359.1	teichoic acid biosynthesis protein C	Streptomyces hygroscopicus
WP_244362755.1	Teichoic acid biosynthesis protein C (Precursor)	Streptomyces aquilus
WP_244334896.1	MULTISPECIES: GtrA family protein	Streptomyces
WP_244320735.1	teichoic acid biosynthesis protein C	Streptomyces melanosporofaciens
WP_244318477.1	GtrA family protein	Streptomyces brevispora
WP_244283053.1	Teichoic acid biosynthesis protein C (Precursor)	Streptomyces flavidovirens
WP_244204107.1	GtrA family protein, partial	Streptomyces africanus
WP_244203499.1	MULTISPECIES: teichoic acid biosynthesis protein C	Streptomyces violaceusniger group
WP_243981768.1	teichoic acid biosynthesis protein C	Streptomyces sp. NEAU-YJ-81
WP_243087849.1	teichoic acid biosynthesis protein C	Streptomyces sp. 891-h
WP_242772981.1	Teichoic acid biosynthesis protein C (Precursor)	Streptomyces cylindrosporus
WP_242712933.1	Teichoic acid biosynthesis protein C (Precursor)	Streptomyces spinosisporus
WP_242442273.1	teichoic acid biosynthesis protein C	Streptomyces sp. CB02460
WP_242442230.1	teichoic acid biosynthesis protein C	Streptomyces sp. CB02460
WP_241968630.1	teichoic acid transporter	Streptomyces sp. ICBB 8177
WP_241847629.1	teichoic acid biosynthesis protein C	Streptomyces sp. CB02009
WP_241788001.1	teichoic acid biosynthesis protein C	Streptomyces sp. PRh5
WP_241691281.1	teichoic acid biosynthesis protein C	Streptomyces sp. GZWMJZ-114
WP_241000021.1	GtrA family protein, partial	Streptomyces sp. Tu 4128
WP_240999800.1	GtrA family protein	Streptomyces sp. Tu 4128
WP_240860231.1	Teichoic acid biosynthesis protein C (Precursor)	Streptomyces sp. CME 23
WP_240813075.1	teichoic acid biosynthesis protein C	Streptomyces sp. DASNCL29
WP_240799951.1	teichoic acid biosynthesis protein C	Streptomyces sp. A1277
WP_240673759.1	MULTISPECIES: GtrA family protein	unclassified Streptomyces
WP_240529063.1	teichoic acid biosynthesis protein C	Streptomyces antioxidans
WP_240450569.1	teichoic acid biosynthesis protein C	Streptomyces sp. 11-1-2
WP_240436670.1	GtrA family protein	Streptomyces sporangiiformans
WP_240362561.1	MULTISPECIES: GtrA family protein	Streptomyces
WP_240138081.1	teichoic acid biosynthesis protein C	Streptomyces sp. MUM 178J
WP_239933700.1	teichoic acid biosynthesis protein C	Streptomyces sp. CBG31
WP_239770818.1	GtrA family protein	Streptomyces sp. CL12-4
WP_239755218.1	teichoic acid biosynthesis protein C	Streptomyces deccanensis
WP_239158235.1	GtrA family protein	Streptomyces sp. SID13726
WP_239081806.1	teichoic acid biosynthesis protein C	Streptomyces sp. SID9727
WP_238698097.1	GtrA family protein	Streptomyces sp. E5N91
WP_238697532.1	GtrA family protein	Streptomyces sp. E2N166
WP_238363767.1	MULTISPECIES: GtrA family protein	Streptomyces
WP_237895236.1	teichoic acid biosynthesis protein C	Streptomyces sp. NBU3104
WP_237542333.1	MULTISPECIES: teichoic acid biosynthesis protein C	unclassified Streptomyces
WP_237514649.1	MULTISPECIES: teichoic acid biosynthesis protein C	unclassified Streptomyces
WP_237512559.1	teichoic acid biosynthesis protein C	Streptomyces sp. PSAA01
WP_237330400.1	teichoic acid biosynthesis protein C	Streptomyces sp. BA2
WP_237300949.1	MULTISPECIES: teichoic acid biosynthesis protein C	unclassified Streptomyces
WP_236669820.1	teichoic acid biosynthesis protein C	Streptomyces antimycoticus
WP_236647649.1	teichoic acid biosynthesis protein C	Streptomyces sp. PCS3-D2
WP_236578675.1	GtrA family protein	Streptomyces tendae
WP_236256804.1	teichoic acid biosynthesis protein C	Streptomyces hygroscopicus
WP_236058074.1	teichoic acid biosynthesis protein C	Streptomyces sabulosicollis
WP_235614509.1	GtrA family protein	Streptomyces ambofaciens
WP_235613680.1	GtrA family protein	Streptomyces olivochromogenes
WP_234763269.1	Teichoic acid biosynthesis protein C (Precursor)	Streptomyces muensis
WP_234441379.1	MULTISPECIES: teichoic acid biosynthesis protein C	Streptomyces
WP_234437173.1	teichoic acid biosynthesis protein C, partial	Streptomyces scabiei
WP_234425770.1	teichoic acid biosynthesis protein C	Streptomyces kebangsaanensis
WP_234393120.1	GtrA family protein	Streptomyces pactum
WP_234382914.1	Teichoic acid biosynthesis protein C (Precursor)	Streptomyces dysideae
WP_234381297.1	GtrA family protein	Streptomyces sp. NRRL F-5122
WP_234375912.1	teichoic acid biosynthesis protein C	Streptomyces sp. CB01373
WP_234375457.1	GtrA family protein	Streptomyces sp. CB01373
WP_234357165.1	teichoic acid biosynthesis protein C	Streptomyces sp. NBRC 110028
WP_234342247.1	GtrA family protein	Streptomyces leeuwenhoekii
WP_234312532.1	MULTISPECIES: GtrA family protein	unclassified Streptomyces
WP_234308180.1	MULTISPECIES: GtrA family protein	Streptomyces
WP_234019166.1	teichoic acid biosynthesis protein C	Streptomyces sp. Tu6071
WP_234009548.1	MULTISPECIES: teichoic acid biosynthesis protein C	unclassified Streptomyces
WP_233659089.1	GtrA family protein	Streptomyces noursei
WP_233518261.1	GtrA family protein, partial	Streptomyces corynorhini
WP_233361814.1	teichoic acid biosynthesis protein C	Streptomyces sp. GMR22
WP_232838390.1	GtrA family protein	Streptomyces geranii
WP_232639516.1	MULTISPECIES: teichoic acid biosynthesis protein C	Streptomyces
WP_232564529.1	MULTISPECIES: teichoic acid biosynthesis protein C	Streptomyces
WP_232546364.1	teichoic acid biosynthesis protein C	Streptomyces antimycoticus
WP_231981433.1	MULTISPECIES: teichoic acid biosynthesis protein C	unclassified Streptomyces
WP_231909031.1	MULTISPECIES: GtrA family protein	Streptomyces
WP_231074803.1	teichoic acid biosynthesis protein C	Streptomyces sp. MBT42
WP_230993301.1	teichoic acid biosynthesis protein C	Streptomyces endocoffeicus
WP_230535687.1	teichoic acid biosynthesis protein C	Streptomyces sp. OUCMDZ-3434
WP_230220374.1	teichoic acid biosynthesis protein C	Streptomyces sp. MNU76
WP_230195176.1	GtrA family protein	Streptomyces coriariae
WP_230070472.1	GtrA family protein	Streptomyces parvulus
WP_229917566.1	teichoic acid biosynthesis protein C	Streptomyces gardneri
WP_229915028.1	Teichoic acid biosynthesis protein C (Precursor)	Streptomyces chartreusis
WP_229899988.1	Teichoic acid biosynthesis protein C (Precursor), partial	Streptomyces capoamus
WP_229892549.1	MULTISPECIES: GtrA family protein	Streptomyces
WP_229887255.1	GtrA family protein	Streptomyces olivaceoviridis
WP_229869914.1	GtrA family protein	Streptomyces flaveolus
WP_229869613.1	GtrA family protein	Streptomyces flaveolus
WP_229867954.1	GtrA family protein	Streptomyces chryseus
WP_229858390.1	GtrA family protein	Streptomyces poonensis
WP_229843666.1	Teichoic acid biosynthesis protein C (Precursor)	Streptomyces chryseus
WP_229843465.1	GtrA family protein	Streptomyces chryseus
WP_229712795.1	Teichoic acid biosynthesis protein C (Precursor)	Streptomyces fuscichromogenes
WP_229702596.1	Teichoic acid biosynthesis protein C (Precursor)	Streptomyces albiflavescens
WP_229702526.1	GtrA family protein	Streptomyces albiflavescens
WP_228620633.1	teichoic acid biosynthesis protein C	Streptomyces barringtoniae
WP_228456718.1	teichoic acid biosynthesis protein C	Streptomyces durbertensis
WP_228053021.1	teichoic acid biosynthesis protein C	Streptomyces antimycoticus
WP_228033956.1	GtrA family protein	Streptomyces spongiae
WP_227745320.1	GtrA family protein	Streptomyces nodosus
WP_227296310.1	teichoic acid biosynthesis protein C	Streptomyces longhuiensis
WP_226964324.1	MULTISPECIES: GtrA family protein	Streptomyces
WP_226964239.1	teichoic acid biosynthesis protein C	Streptomyces sp. WA1-19
WP_226735844.1	GtrA family protein	Streptomyces bambusae
WP_226733877.1	GtrA family protein	Streptomyces bambusae
WP_226724384.1	teichoic acid biosynthesis protein C	Streptomyces antimicrobicus
WP_226485591.1	MULTISPECIES: GtrA family protein	Streptomyces
WP_226026378.1	GtrA family protein	Streptomyces hyderabadensis
WP_225835712.1	teichoic acid biosynthesis protein C	Streptomyces sp. NK08204
WP_225822897.1	Teichoic acid biosynthesis protein C (Precursor)	Streptomyces naphthomycinicus
WP_225660309.1	teichoic acid biosynthesis protein C	Streptomyces sichuanensis
WP_225630687.1	GtrA family protein	Streptomyces solaniscabiei
WP_225626012.1	GtrA family protein	Streptomyces werraensis
WP_224353013.1	GtrA family protein	Streptomyces olivaceus
WP_224349489.1	MULTISPECIES: GtrA family protein	Streptomyces
WP_224330700.1	GtrA family protein	Streptomyces olivaceus
WP_224310243.1	GtrA family protein	Streptomyces olivaceus
WP_224307904.1	GtrA family protein	Streptomyces olivaceus
WP_224221228.1	GtrA family protein	Streptomyces olivaceus
WP_223863956.1	teichoic acid biosynthesis protein C	Streptomyces sp. 5-10
WP_223835159.1	teichoic acid biosynthesis protein C	Streptomyces venezuelae
WP_223733888.1	teichoic acid biosynthesis protein C	Streptomyces purpurogeneiscleroticus
WP_222967640.1	GtrA family protein	Streptomyces acidipaludis
WP_222965018.1	teichoic acid biosynthesis protein C	Streptomyces acidipaludis
WP_219665110.1	teichoic acid biosynthesis protein C	Streptomyces bambusae
WP_219572758.1	MULTISPECIES: GtrA family protein	Streptomyces
WP_218442943.1	teichoic acid biosynthesis protein C	Streptomyces albidoflavus
WP_217255050.1	GtrA family protein	Streptomyces sp. AC602_WCS936
WP_217238695.1	Teichoic acid biosynthesis protein C (Precursor)	Streptomyces sp. AC555_RSS877
WP_217184804.1	GtrA family protein	Streptomyces sp. AC495_CC817
WP_216720876.1	GtrA family protein	Streptomyces sp. A108
WP_216588182.1	MULTISPECIES: GtrA family protein	Streptomyces
WP_215452540.1	GtrA family protein	Streptomyces sp. ATCC 21386
WP_215221741.1	MULTISPECIES: teichoic acid biosynthesis protein C	unclassified Streptomyces
WP_215133466.1	Teichoic acid biosynthesis protein C (Precursor)	Streptomyces sp. ISL-96
WP_214969309.1	Teichoic acid biosynthesis protein C (Precursor)	Streptomyces sp. ISL-100
WP_214922168.1	Teichoic acid biosynthesis protein C (Precursor)	Streptomyces sp. ISL-98
WP_212914329.1	teichoic acid biosynthesis protein C	Streptomyces sp. TS71-3
WP_212673122.1	GtrA family protein	Streptomyces sp. A2-16
WP_211042614.1	teichoic acid biosynthesis protein C	Streptomyces tardus
WP_210962676.1	GtrA family protein	Streptomyces sp. b94
WP_210771011.1	teichoic acid biosynthesis protein C	Streptomyces albidus (ex Kaewkla and Franco 2022)
WP_210606179.1	teichoic acid biosynthesis protein C	Streptomyces sp. 604F
WP_210551663.1	MULTISPECIES: teichoic acid biosynthesis protein C	Streptomyces
WP_210524140.1	MULTISPECIES: teichoic acid biosynthesis protein C	Streptomyces
WP_209262806.1	teichoic acid biosynthesis protein C	Streptomyces spirodelae
WP_208876470.1	GtrA family protein	Streptomyces armeniacus
WP_208874607.1	Teichoic acid biosynthesis protein C (Precursor)	Streptomyces sp. PBH53
WP_208784703.1	Teichoic acid biosynthesis protein C (Precursor)	Streptomyces griseorubiginosus
WP_208032495.1	Teichoic acid biosynthesis protein C (Precursor)	Streptomyces cyanogenus
WP_207822887.1	teichoic acid biosynthesis protein C	Streptomyces sp. VRA16 Mangrove soil
WP_207821405.1	GtrA family protein	Streptomyces sp. VRA16 Mangrove soil
WP_205616120.1	GtrA family protein	Streptomyces harenosi
WP_205381187.1	teichoic acid biosynthesis protein C	Streptomyces actuosus
WP_205020925.1	GtrA family protein	Streptomyces sp. HB132
WP_203625094.1	GtrA family protein, partial	Streptomyces sp. SID9913
WP_203616936.1	GtrA family protein, partial	Streptomyces sp. SID14436
WP_203590834.1	teichoic acid biosynthesis protein C	Streptomyces sp. SID13031
WP_203351003.1	GtrA family protein, partial	Streptomyces sp. S-9
WP_203215288.1	teichoic acid biosynthesis protein C	Streptomyces koyangensis
WP_202503339.1	GtrA family protein, partial	Streptomyces sp. SID4956
WP_202450692.1	GtrA family protein, partial	Streptomyces sp. SID4917
WP_201830276.1	Teichoic acid biosynthesis protein C (Precursor)	Streptomyces actinomycinicus
WP_201811710.1	MULTISPECIES: teichoic acid biosynthesis protein C	unclassified Streptomyces
WP_201802646.1	MULTISPECIES: teichoic acid transporter	unclassified Streptomyces
WP_201050539.1	Teichoic acid biosynthesis protein C (Precursor)	Streptomyces sp. MBT53
WP_200714267.1	Teichoic acid biosynthesis protein C (Precursor)	Streptomyces sp. MBT62
WP_200700704.1	Teichoic acid biosynthesis protein C (Precursor)	Streptomyces sp. MBT33
WP_200690500.1	GtrA family protein	Streptomyces sp. MBT65
WP_200685188.1	GtrA family protein	Streptomyces sp. MBT65
WP_200363856.1	MULTISPECIES: teichoic acid biosynthesis protein C	unclassified Streptomyces
WP_200262072.1	GtrA family protein	Streptomyces sp. HSG2
WP_199882136.1	GtrA family protein	Streptomyces sp. CB03911
WP_199810849.1	teichoic acid biosynthesis protein C	Streptomyces sp. WMMB 714
WP_199218979.1	GtrA family protein	Streptomyces sp. I5
WP_199207749.1	GtrA family protein	Streptomyces sp. I4(2020)
WP_194546693.1	teichoic acid biosynthesis protein C	Streptomyces albidoflavus
WP_194292958.1	GtrA family protein	Streptomyces smaragdinus
WP_194279019.1	MULTISPECIES: GtrA family protein	Streptomyces
WP_194085324.1	GtrA family protein	Streptomyces justiciae
WP_193515688.1	MULTISPECIES: GtrA family protein	Streptomyces
WP_191885995.1	GtrA family protein	Streptomyces mutabilis
WP_191856842.1	teichoic acid biosynthesis protein C	Streptomyces fungicidicus
WP_190173704.1	GtrA family protein	Streptomyces mirabilis
WP_190114237.1	GtrA family protein	Streptomyces flavofungini
WP_190108524.1	teichoic acid biosynthesis protein C	Streptomyces cinnamoneus
WP_190106017.1	GtrA family protein	Streptomyces tanashiensis
WP_190071134.1	GtrA family protein	Streptomyces lanatus
WP_190036412.1	GtrA family protein	Streptomyces fructofermentans
WP_189929087.1	teichoic acid biosynthesis protein C	Streptomyces sulfonofaciens
WP_189877624.1	GtrA family protein	Streptomyces viridiviolaceus
WP_189871949.1	teichoic acid biosynthesis protein C	Streptomyces viridiviolaceus
WP_189747389.1	teichoic acid biosynthesis protein C	Streptomyces nojiriensis
WP_189507751.1	teichoic acid biosynthesis protein C	Streptomyces narbonensis
WP_189321898.1	GtrA family protein	Streptomyces flaveus
WP_189277993.1	teichoic acid biosynthesis protein C	Streptomyces atratus
WP_189229698.1	teichoic acid biosynthesis protein C	Streptomyces flaveolus
WP_189149523.1	GtrA family protein	Streptomyces lacrimifluminis
WP_189107429.1	GtrA family protein	Streptomyces camponoticapitis
WP_189097103.1	teichoic acid biosynthesis protein C	Streptomyces kronopolitis
WP_189038627.1	teichoic acid biosynthesis protein C	Streptomyces daqingensis
WP_188335522.1	teichoic acid biosynthesis protein C	Streptomyces xanthii
WP_188285885.1	GtrA family protein	Streptomyces sp. CBMA29
WP_188183189.1	GtrA family protein	Streptomyces griseicoloratus
WP_187344318.1	WecB/TagA/CpsF family glycosyltransferase	Streptomyces sp. 3211.6
WP_187144931.1	MULTISPECIES: GtrA family protein	Streptomyces
WP_186782742.1	teichoic acid biosynthesis protein C	Streptomyces sp. CBG33
WP_185908364.1	GtrA family protein	Streptomyces sp. WAC02707
WP_185557752.1	MULTISPECIES: GtrA family protein	Streptomyces
WP_185117373.1	WecB/TagA/CpsF family glycosyltransferase	Streptomyces sp. Ag109_G2-6
WP_184828699.1	GtrA family protein	Streptomyces griseomycini
WP_182607498.1	GtrA family protein	Streptomyces alkaliphilus
WP_181863757.1	teichoic acid biosynthesis protein C	Streptomyces himalayensis
WP_181793558.1	GtrA family protein	Streptomyces sp. WELS2
WP_181660151.1	teichoic acid biosynthesis protein C	Streptomyces himalayensis
WP_181652884.1	MULTISPECIES: GtrA family protein	Streptomyces
WP_181652288.1	teichoic acid biosynthesis protein C	Streptomyces sp. WAC00263
WP_180928110.1	teichoic acid biosynthesis protein C	Streptomyces sp. AJS327
WP_179858228.1	GtrA family protein	Streptomyces sp. OK228
WP_179342306.1	MULTISPECIES: GtrA family protein	Streptomyces
WP_179167034.1	GtrA family protein, partial	Streptomyces sp. 13-12-16
WP_177235633.1	GtrA family protein	Streptomyces sp. MUSC 14
WP_176182707.1	teichoic acid biosynthesis protein C	Streptomyces sp. NA02950
WP_175448138.1	GtrA family protein	Streptomyces erythrogriseus
WP_175430464.1	GtrA family protein	Streptomyces hawaiiensis
WP_174673965.1	MULTISPECIES: teichoic acid biosynthesis protein C	Streptomyces
WP_173862000.1	GtrA family protein	Streptomyces sp. TLI_053
WP_173316715.1	GtrA family protein	Streptomyces fulvorobeus
WP_171398382.1	GtrA family protein	Streptomyces asoensis
WP_171147763.1	Teichoic acid biosynthesis protein C (Precursor)	Streptomyces sp. S3(2020)
WP_169808078.1	GtrA family protein	Streptomyces griseorubiginosus
WP_169135980.1	teichoic acid biosynthesis protein C	Streptomyces sp. HNM0575
WP_168723621.1	MULTISPECIES: GtrA family protein	Streptomyces
WP_168538884.1	teichoic acid biosynthesis protein C	Streptomyces physcomitrii
WP_165257123.1	GtrA family protein	Streptomyces scabichelini
WP_165240587.1	GtrA family protein	Streptomyces coryli
WP_164607370.1	GtrA family protein	Streptomyces sp. SID13666
WP_164601882.1	GtrA family protein	Streptomyces sp. SID13031
WP_164559127.1	teichoic acid biosynthesis protein C	Streptomyces sp. SID14478
WP_164492891.1	teichoic acid biosynthesis protein C	Streptomyces lydicus
WP_164435714.1	GtrA family protein	Streptomyces sp. SID13726
WP_164408517.1	GtrA family protein	Streptomyces sp. SID12488
WP_164396294.1	GtrA family protein	Streptomyces harenosi
WP_164391773.1	teichoic acid biosynthesis protein C	Streptomyces harenosi
WP_164346913.1	GtrA family protein, partial	Streptomyces sp. SID8111
WP_164316018.1	GtrA family protein	Streptomyces sp. SID12501
WP_164295111.1	GtrA family protein	Streptomyces sp. SID13588
WP_164182197.1	teichoic acid biosynthesis protein C	Streptomyces sp. 604F
WP_161693389.1	teichoic acid biosynthesis protein C	Streptomyces boluensis
WP_161362660.1	GtrA family protein	Streptomyces sp. SID3343
WP_161333977.1	GtrA family protein	Streptomyces sp. SID486
WP_161270736.1	GtrA family protein, partial	Streptomyces sp. SID335
WP_161240935.1	GtrA family protein	Streptomyces sp. SID2888
WP_161122185.1	MULTISPECIES: GtrA family protein	unclassified Streptomyces
WP_159473612.1	teichoic acid biosynthesis protein C	Streptomyces caniferus
WP_159312898.1	teichoic acid biosynthesis protein C	Streptomyces sp. GF20
WP_159031875.1	teichoic acid biosynthesis protein C	Streptomyces lydicus
WP_158713076.1	teichoic acid biosynthesis protein C	Streptomyces sp. NRRL S-1813
WP_157854250.1	teichoic acid biosynthesis protein C	Streptomyces varsoviensis
WP_157165447.1	GtrA family protein	Streptomyces typhae
WP_156725327.1	teichoic acid biosynthesis protein C	Streptomyces apocyni
WP_153456191.1	GtrA family protein	Streptomyces smaragdinus
WP_152866857.1	teichoic acid biosynthesis protein C	Streptomyces acidicola
WP_152774202.1	teichoic acid biosynthesis protein C	Streptomyces spongiae
WP_151467847.1	GtrA family protein	Streptomyces triticiradicis
WP_151467817.1	teichoic acid biosynthesis protein C	Streptomyces triticiradicis
WP_150268445.1	GtrA family protein	Streptomyces venezuelae
WP_150165763.1	MULTISPECIES: GtrA family protein	Streptomyces
WP_150135090.1	GtrA family protein	Streptomyces hyaluromycini
WP_148666681.1	teichoic acid biosynthesis protein C	Streptomyces sp. MOE7
WP_147984355.1	MULTISPECIES: GtrA family protein	Streptomyces
WP_144386844.1	GtrA family protein	Streptomyces sp. SAJ15
WP_144315154.1	teichoic acid biosynthesis protein C	Streptomyces sp. RLB3-17
WP_144314847.1	GtrA family protein	Streptomyces sp. RLB3-17
WP_143654456.1	GtrA family protein	Streptomyces sp. S1A1-7
WP_143651170.1	teichoic acid biosynthesis protein C	Streptomyces alkaliterrae
WP_143614289.1	GtrA family protein	Streptomyces sp. RLB3-6
WP_143605472.1	MULTISPECIES: GtrA family protein	Streptomyces
WP_143600945.1	MULTISPECIES: teichoic acid biosynthesis protein C	unclassified Streptomyces
WP_143600322.1	MULTISPECIES: GtrA family protein	unclassified Streptomyces
WP_143589321.1	teichoic acid biosynthesis protein C	Streptomyces angustmyceticus
WP_143052953.1	MULTISPECIES: teichoic acid biosynthesis protein C	unclassified Streptomyces
WP_143034532.1	MULTISPECIES: teichoic acid biosynthesis protein C	unclassified Streptomyces
WP_142152266.1	MULTISPECIES: Teichoic acid biosynthesis protein C (Precursor)	unclassified Streptomyces
WP_141203473.1	GtrA family protein	Streptomyces griseorubiginosus
WP_139710737.1	GtrA family protein	Streptomyces sp. NP160
WP_138904307.1	GtrA family protein	Streptomyces albidochromogenes
WP_138902175.1	Teichoic acid biosynthesis protein C (Precursor)	Streptomyces albidochromogenes
WP_138898283.1	GtrA family protein	Streptomyces chryseus
WP_138897651.1	Teichoic acid biosynthesis protein C (Precursor)	Streptomyces chryseus
WP_136317952.1	GtrA family protein	Streptomyces sp. A1277
WP_136232075.1	teichoic acid biosynthesis protein C	Streptomyces sp. A0592
WP_133914999.1	Teichoic acid biosynthesis protein C (Precursor)	Streptomyces sp. NBC_00582
WP_132839572.1	GtrA family protein	Streptomyces sp. BK205
WP_132835809.1	MULTISPECIES: GtrA family protein	Streptomyces
WP_131570692.1	teichoic acid biosynthesis protein C	Streptomyces sp. KM273126
WP_131562988.1	teichoic acid biosynthesis protein C	Streptomyces sp. KM273126
WP_129862496.1	teichoic acid biosynthesis protein C	Streptomyces albidoflavus
WP_129858010.1	teichoic acid biosynthesis protein C	Streptomyces albidoflavus
WP_129848574.1	teichoic acid biosynthesis protein C	Streptomyces sp. SCA2-2
WP_129828267.1	teichoic acid biosynthesis protein C	Streptomyces albidoflavus
WP_129814188.1	teichoic acid biosynthesis protein C	Streptomyces albidoflavus
WP_129810437.1	teichoic acid biosynthesis protein C	Streptomyces albidoflavus
WP_129809611.1	teichoic acid biosynthesis protein C	Streptomyces albidoflavus
WP_129806721.1	teichoic acid biosynthesis protein C	Streptomyces albidoflavus
WP_129804438.1	teichoic acid biosynthesis protein C	Streptomyces albidoflavus
WP_129796302.1	GtrA family protein	Streptomyces sp. F001
WP_129322883.1	teichoic acid biosynthesis protein C	Streptomyces lydicus
WP_129293423.1	teichoic acid biosynthesis protein C	Streptomyces lydicus
WP_129290032.1	teichoic acid biosynthesis protein C	Streptomyces sp. N1
WP_129266522.1	GtrA family protein	Streptomyces sp. M3
WP_128559533.1	WecB/TagA/CpsF family glycosyltransferase	Streptomyces triticagri
WP_128428804.1	Teichoic acid biosynthesis protein C (Precursor)	Streptomyces cyaneus
WP_127450415.1	teichoic acid biosynthesis protein C	Streptomyces sp. B29(2018)
WP_127357876.1	GtrA family protein	Actinacidiphila soli
WP_127179766.1	MULTISPECIES: Teichoic acid biosynthesis protein C (Precursor)	Streptomyces
WP_126392575.1	Teichoic acid biosynthesis protein C (Precursor)	Streptomyces cyaneochromogenes
WP_124720756.1	GtrA family protein	Streptomyces sp. ADI95-17
WP_124280578.1	MULTISPECIES: GtrA family protein	unclassified Streptomyces
WP_124275775.1	GtrA family protein	Streptomyces sp. ADI93-02
WP_123990016.1	MULTISPECIES: GtrA family protein	unclassified Streptomyces
WP_122216675.1	GtrA family protein	Streptomyces sp. ZS0098
WP_121788521.1	Teichoic acid biosynthesis protein C (Precursor)	Streptomyces dangxiongensis
WP_121704449.1	MULTISPECIES: GtrA family protein	unclassified Streptomyces
WP_119612553.1	GtrA family protein	Streptomyces acidiscabies
WP_119295806.1	WecB/TagA/CpsF family glycosyltransferase	Streptomyces sp. YIM 130001
WP_119100776.1	teichoic acid biosynthesis protein C	Streptomyces sporangiiformans
WP_117349401.1	teichoic acid biosynthesis protein C	Streptomyces koyangensis
WP_116511877.1	teichoic acid biosynthesis protein C	Streptomyces sp. AcE210
WP_115745790.1	GtrA family protein	Streptomyces sp. CB09001
WP_114872547.1	GtrA family protein	Streptomyces sp. E1N211
WP_114242847.1	teichoic acid biosynthesis protein C	Streptomyces atratus
WP_114041689.1	GtrA family protein	Streptomyces sp. SDr-06
WP_112474193.1	MULTISPECIES: GtrA family protein	unclassified Streptomyces
WP_111604449.1	teichoic acid biosynthesis protein C	Streptomyces sp. Amel2xB2
WP_111330744.1	MULTISPECIES: GtrA family protein	unclassified Streptomyces
WP_110629329.1	MULTISPECIES: teichoic acid biosynthesis protein C	Streptomyces
WP_109880834.1	GtrA family protein, partial	Streptomyces sp. FT05W
WP_109498511.1	Teichoic acid biosynthesis protein C (Precursor)	Streptomyces sp. Act143
WP_109363972.1	GtrA family protein	Streptomyces sp. V2
WP_109004088.1	GtrA family protein	Streptomyces rishiriensis
WP_107501865.1	GtrA family protein	Streptomyces cahuitamycinicus
WP_107473103.1	GtrA family protein	Streptomyces sp. XY006
WP_107448623.1	MULTISPECIES: GtrA family protein	unclassified Streptomyces
WP_107441193.1	teichoic acid biosynthesis protein C	Streptomyces jeddahensis
WP_104632832.1	GtrA family protein	Streptomyces sp. MH60
WP_103833767.1	teichoic acid biosynthesis protein C	Streptomyces sp. Ru73
WP_103783136.1	teichoic acid biosynthesis protein C	Streptomyces sp. Ru71
WP_103553457.1	teichoic acid biosynthesis protein C	Streptomyces populi
WP_103553177.1	GtrA family protein	Streptomyces populi
WP_102642159.1	MULTISPECIES: GtrA family protein	unclassified Streptomyces
WP_101279847.1	teichoic acid biosynthesis protein C	Streptomyces sp. EAG2
WP_100606492.1	GtrA family protein	Streptomyces sp. CB02959
WP_099199191.1	teichoic acid biosynthesis protein C	Streptomyces cinnamoneus
WP_097288828.1	MULTISPECIES: teichoic acid biosynthesis protein C	Streptomyces
WP_097283107.1	GtrA family protein	Streptomyces sp. OK228
WP_097264721.1	Teichoic acid biosynthesis protein C (Precursor)	Streptomyces sp. TLI_55
WP_095934642.1	Teichoic acid biosynthesis protein C (Precursor)	Streptomyces sp. Tue6028
WP_095857326.1	MULTISPECIES: GtrA family protein	unclassified Streptomyces
WP_095712175.1	teichoic acid biosynthesis protein C	Streptomyces albidoflavus
WP_093910963.1	Teichoic acid biosynthesis protein C (Precursor)	Streptomyces sp. cf386
WP_093860564.1	GtrA family protein	Streptomyces sp. TLI_053
WP_093845484.1	MULTISPECIES: teichoic acid biosynthesis protein C	Streptomyces
WP_093844234.1	teichoic acid biosynthesis protein C	Streptomyces harbinensis
WP_093831679.1	MULTISPECIES: Teichoic acid biosynthesis protein C (Precursor)	unclassified Streptomyces
WP_093613964.1	teichoic acid biosynthesis protein C	Streptomyces indicus
WP_089506525.1	teichoic acid biosynthesis protein C	Streptomyces sp. NBS 14/10
WP_087811323.1	GtrA family protein	Streptomyces sp. CS113
WP_087773610.1	teichoic acid biosynthesis protein C	Streptomyces sp. CS227
WP_086754496.1	GtrA family protein, partial	Streptomyces griseiscabiei
WP_086733253.1	teichoic acid biosynthesis protein C	Streptomyces glaucescens
WP_086704655.1	MULTISPECIES: GtrA family protein	Streptomyces
WP_086704044.1	MULTISPECIES: Teichoic acid biosynthesis protein C (Precursor)	Streptomyces
WP_079249179.1	GtrA family protein	Streptomyces sp. IMTB 2501
WP_079174400.1	GtrA family protein	Streptomyces mirabilis
WP_079162833.1	GtrA family protein	Streptomyces canus
WP_079037518.1	GtrA family protein	Streptomyces gardneri
WP_078969428.1	GtrA family protein	Streptomyces cyaneogriseus
WP_078940724.1	GtrA family protein	Streptomyces cellulosae
WP_078864199.1	GtrA family protein	Streptomyces sp. AcH 505
WP_078632060.1	GtrA family protein	Streptomyces resistomycificus
WP_078488766.1	GtrA family protein	Streptomyces noursei
WP_076977708.1	GtrA family protein	Streptomyces sp. M1013
WP_075779243.1	GtrA family protein	Streptomyces acidiscabies
WP_075738119.1	GtrA family protein, partial	Streptomyces acidiscabies
WP_074003964.1	MULTISPECIES: GtrA family protein	Streptomycetaceae
WP_073939654.1	GtrA family protein	Streptomyces sp. TSRI0107
WP_073919812.1	teichoic acid biosynthesis protein C	Streptomyces sp. CB00455
WP_073811411.1	GtrA family protein	Streptomyces sp. CB02261
WP_073719861.1	GtrA family protein	Streptomyces sp. TSRI0281
WP_072485059.1	GtrA family protein	Streptomyces atratus
WP_071366126.1	GtrA family protein	Streptomyces colonosanans
WP_071337955.1	MULTISPECIES: teichoic acid biosynthesis protein C	Streptomyces
WP_070017130.1	teichoic acid biosynthesis protein C	Streptomyces nanshensis
WP_069767942.1	GtrA family protein	Streptomyces sp. LUP30
WP_069766506.1	GtrA family protein	Streptomyces sp. LUP47B
WP_067414625.1	MULTISPECIES: teichoic acid biosynthesis protein C	Streptomyces
WP_067310736.1	GtrA family protein	Streptomyces griseochromogenes
WP_067304982.1	GtrA family protein	Streptomyces griseochromogenes
WP_067127283.1	GtrA family protein	Streptomyces yokosukanensis
WP_067080458.1	teichoic acid biosynthesis protein C	Streptomyces hygroscopicus
WP_067022238.1	GtrA family protein	Streptomyces dysideae
WP_066027509.1	MULTISPECIES: teichoic acid biosynthesis protein C	Streptomyces
WP_065958941.1	teichoic acid biosynthesis protein C	Streptomyces sparsogenes
WP_063799086.1	GtrA family protein	Streptomyces ossamyceticus
WP_063783243.1	GtrA family protein	Streptomyces sp. XY431
WP_062241278.1	GtrA family protein	Streptomyces griseorubiginosus
WP_062039728.1	GtrA family protein	Streptomyces canus
WP_062026633.1	GtrA family protein	Streptomyces griseorubiginosus
WP_060895864.1	MULTISPECIES: GtrA family protein	Streptomyces
WP_059204045.1	MULTISPECIES: GtrA family protein	Streptomyces
WP_059197852.1	GtrA family protein	Streptomyces antibioticus
WP_059197850.1	GtrA family protein	Streptomyces antibioticus
WP_058846799.1	GtrA family protein	Streptomyces silvensis
WP_057613186.1	GtrA family protein	Streptomyces sp. Root369
WP_057609249.1	GtrA family protein	Streptomyces sp. Root369
WP_056792308.1	MULTISPECIES: GtrA family protein	unclassified Streptomyces
WP_055723847.1	GtrA family protein	Streptomyces niveiscabiei
WP_055709877.1	GtrA family protein	Streptomyces puniciscabiei
WP_055638452.1	GtrA family protein	Streptomyces griseoruber
WP_055535794.1	GtrA family protein, partial	Streptomyces graminilatus
WP_055527663.1	GtrA family protein	Streptomyces alboniger
WP_055511228.1	GtrA family protein	Streptomyces aurantiacus
WP_054237246.1	MULTISPECIES: GtrA family protein	Streptomyces
WP_053849024.1	Teichoic acid biosynthesis protein C (Precursor)	Streptomyces sp. NRRL B-24085
WP_053846113.1	GtrA family protein	Streptomyces sp. NRRL B-24085
WP_053752714.1	GtrA family protein	Streptomyces sp. MMG1533
WP_053679067.1	GtrA family protein	Streptomyces sp. XY66
WP_053674709.1	GtrA family protein	Streptomyces sp. NRRL B-1140
WP_053643350.1	GtrA family protein	Streptomyces sp. XY431
WP_053630761.1	MULTISPECIES: GtrA family protein	unclassified Streptomyces
WP_053627292.1	MULTISPECIES: GtrA family protein	unclassified Streptomyces
WP_053614497.1	MULTISPECIES: GtrA family protein	Streptomyces
WP_053199033.1	Teichoic acid biosynthesis protein C (Precursor)	Streptomyces viridochromogenes
WP_051801517.1	GtrA family protein	Streptomyces sp. NRRL F-525
WP_051744638.1	GtrA family protein	Streptomyces yerevanensis
WP_051740649.1	GtrA family protein	Streptomyces xylophagus
WP_048582310.1	GtrA family protein	Streptomyces viridochromogenes
WP_048458647.1	MULTISPECIES: GtrA family protein	Streptomyces
WP_047018592.1	MULTISPECIES: GtrA family protein	unclassified Streptomyces
WP_045947191.1	GtrA family protein	Streptomyces katrae
WP_045943442.1	GtrA family protein, partial	Streptomyces sp. NRRL S-495
WP_045939222.1	GtrA family protein	Streptomyces sp. NRRL S-495
WP_044473031.1	MULTISPECIES: GtrA family protein	Streptomyces
WP_043376458.1	GtrA family protein	Streptomyces mutabilis
WP_043217088.1	GtrA family protein	Streptomyces sp. 351MFTsu5.1
WP_042804648.1	GtrA family protein	Streptomyces sp. C
WP_040905437.1	GtrA family protein, partial	Streptomyces griseoflavus
WP_039945907.1	GtrA family protein	Streptomyces sp. NRRL S-118
WP_037900705.1	MULTISPECIES: GtrA family protein	Streptomyces
WP_037830659.1	GtrA family protein	Streptomyces sp. NRRL S-325
WP_037821038.1	GtrA family protein	Streptomyces sp. NRRL B-3229
WP_037714454.1	MULTISPECIES: GtrA family protein	Actinomycetes
WP_037675141.1	GtrA family protein	Streptomyces griseus
WP_037668486.1	MULTISPECIES: GtrA family protein	Streptomyces
WP_033303707.1	GtrA family protein	Streptomyces atroolivaceus
WP_033279685.1	GtrA family protein	Streptomyces sp. NRRL F-525
WP_033249081.1	MULTISPECIES: GtrA family protein	Streptomyces
WP_031142522.1	MULTISPECIES: GtrA family protein	Streptomyces
WP_031114632.1	GtrA family protein, partial	Streptomyces sp. NRRL S-146
WP_031096142.1	MULTISPECIES: GtrA family protein	unclassified Streptomyces
WP_031044336.1	MULTISPECIES: GtrA family protein	Streptomyces
WP_031041471.1	MULTISPECIES: GtrA family protein	Streptomyces
WP_031032660.1	MULTISPECIES: GtrA family protein	Streptomyces
WP_031018394.1	MULTISPECIES: GtrA family protein	Streptomyces
WP_030973458.1	MULTISPECIES: GtrA family protein	Streptomyces
WP_030868914.1	MULTISPECIES: GtrA family protein	Streptomyces
WP_030827938.1	MULTISPECIES: GtrA family protein	Streptomyces
WP_030781384.1	GtrA family protein	Streptomyces sp. NRRL S-920
WP_030658222.1	MULTISPECIES: GtrA family protein	Streptomyces
WP_030637495.1	MULTISPECIES: GtrA family protein	Streptomyces
WP_024760279.1	GtrA family protein	Streptomyces exfoliatus
WP_020940348.1	teichoic acid biosynthesis protein C	Streptomyces collinus
WP_020136978.1	GtrA family protein	Streptomyces sp. 351MFTsu5.1
WP_020132876.1	GtrA family protein	Streptomyces sp. 303MFCol5.2
WP_020117533.1	GtrA family protein	Streptomyces canus
WP_020117352.1	GtrA family protein	Streptomyces canus
WP_019324229.1	MULTISPECIES: GtrA family protein	Streptomyces
WP_019074219.1	GtrA family protein	Streptomyces hokutonensis
WP_016645659.1	GtrA family protein	Streptomyces aurantiacus
WP_016577253.1	GtrA family protein	Streptomyces noursei
WP_015661135.1	UDP-N-acetylglucosamine 2-epimerase (non-hydrolyzing)	Streptomyces davaonensis
WP_015659657.1	GtrA family protein	Streptomyces davaonensis
WP_014152952.1	MULTISPECIES: GtrA family protein	Streptomyces
WP_010352257.1	GtrA family protein	Streptomyces acidiscabies
WP_010044760.1	MULTISPECIES: O-antigen and teichoic acid export membrane protein	Streptomyces
WP_009717906.1	GtrA family protein, partial	Streptomyces himastatinicus
WP_006344946.1	MULTISPECIES: GtrA family protein	Streptomyces
WP_006134465.1	GtrA family protein, partial	Streptomyces gancidicus
WOX10001.1	Teichoic acid biosynthesis protein C (Precursor)	Streptomyces sp. N50
WNM31408.1	teichoic acid biosynthesis protein C	Streptomyces sp. Li-HN-5-11
WNE96869.1	teichoic acid biosynthesis protein C	Streptomyces luomodiensis
WLQ58544.1	teichoic acid biosynthesis protein C	Streptomyces sp. Alt2
WLQ48779.1	teichoic acid biosynthesis protein C	Streptomyces sp. Alt1
WKV75718.1	teichoic acid biosynthesis protein C	Streptomyces sp. PCS3-D2
WJD99249.1	teichoic acid biosynthesis protein C	Streptomyces antimycoticus
WHX20653.1	teichoic acid biosynthesis protein C	Streptomyces sp. NA07423
WEH30475.1	teichoic acid biosynthesis protein C	Streptomyces sp. AM 3-1-1
WEH13159.1	teichoic acid biosynthesis protein C	Streptomyces sp. VNUA24
WDV31797.1	teichoic acid biosynthesis protein C	Streptomyces sp. AD16
WDN56350.1	teichoic acid biosynthesis protein C (plasmid)	Streptomyces clavuligerus
WDF38447.1	Teichoic acid biosynthesis protein C (Precursor)	Streptomyces sp. T12
WCH91928.1	Teichoic acid biosynthesis protein C (Precursor)	Streptomyces moderatus
WCD97217.1	Teichoic acid biosynthesis protein C (Precursor)	Streptomyces sp. HUAS 31
WCD90486.1	Teichoic acid poly(glycerol phosphate) polymerase	Streptomyces xanthophaeus
WCD86744.1	Teichoic acid translocation permease protein TagG	Streptomyces xanthophaeus
WCD86742.1	Teichoic acid poly(glycerol phosphate) polymerase	Streptomyces xanthophaeus
WCD86410.1	Teichoic acid glycerol-phosphate transferase	Streptomyces xanthophaeus
WCD84712.1	Teichoic acid glycerol-phosphate transferase	Streptomyces xanthophaeus
WAP56307.1	teichoic acid biosynthesis protein C	Streptomyces sp. S465
WAE16123.1	glycosyl/glycerophosphate transferases involved in teichoic acid biosynthesis TagF/TagB/EpsJ/RodC	Streptomyces albidoflavus
WAE16122.1	glycosyl/glycerophosphate transferases involved in teichoic acid biosynthesis TagF/TagB/EpsJ/RodC	Streptomyces albidoflavus
WAE14593.1	Teichoic acid export ATP-binding protein TagH	Streptomyces albidoflavus
WAE10482.1	glycosyl/glycerophosphate transferases involved in teichoic acid biosynthesis TagF/TagB/EpsJ/RodC	Streptomyces albidoflavus
WAE10481.1	glycosyl/glycerophosphate transferases involved in teichoic acid biosynthesis TagF/TagB/EpsJ/RodC	Streptomyces albidoflavus
WAE08952.1	Teichoic acid export ATP-binding protein TagH	Streptomyces albidoflavus
WAC97928.1	teichoic acid biosynthesis protein C	Streptomyces sp. NA13
UZN59036.1	glycosyl/glycerophosphate transferases involved in teichoic acid biosynthesis TagF/TagB/EpsJ/RodC	Streptomyces sp. GBA 94-10 4N24
UZN59035.1	glycosyl/glycerophosphate transferases involved in teichoic acid biosynthesis TagF/TagB/EpsJ/RodC	Streptomyces sp. GBA 94-10 4N24
UZN57521.1	Teichoic acid export ATP-binding protein TagH	Streptomyces sp. GBA 94-10 4N24
UZK57901.1	teichoic acid biosynthesis protein C	Streptomyces drozdowiczii
UZJ32654.1	teichoic acid transporter	Streptomyces endophytica
UZJ32071.1	teichoic acid biosynthesis protein C	Streptomyces endophytica
UYX94435.1	teichoic acid biosynthesis protein C	Streptomyces sp. BI87
UYM24792.1	teichoic acid biosynthesis protein C	Streptomyces albus
UWM51558.1	teichoic acid biosynthesis protein C	Streptomyces carpaticus
UUD68351.1	teichoic acid biosynthesis protein C	Streptomyces sp. G11C(2021)
UTP33313.1	teichoic acid biosynthesis protein C	Streptomyces rapamycinicus NRRL 5491
UTO65357.1	teichoic acid biosynthesis protein C	Streptomyces rapamycinicus
UTJ19104.1	Teichoic acid translocation permease protein TagG (plasmid)	Streptomyces rimosus subsp. rimosus
UTJ17676.1	Teichoic acid translocation permease protein TagG	Streptomyces rimosus subsp. rimosus
UTJ15018.1	Teichoic acid translocation permease protein TagG	Streptomyces rimosus subsp. rimosus
UTH99578.1	Teichoic acid translocation permease protein TagG	Streptomyces rimosus subsp. rimosus
UTH96922.1	Teichoic acid translocation permease protein TagG	Streptomyces rimosus subsp. rimosus
UNZ21008.1	teichoic acid biosynthesis protein C	Streptomyces sp. 891-h
UNZ05467.1	Teichoic acid translocation permease protein TagG	Streptomyces rimosus subsp. rimosus
UNZ01654.1	Teichoic acid translocation permease protein TagG	Streptomyces rimosus subsp. rimosus
UNR57288.1	teichoic acid biosynthesis protein C	Streptomyces sp. A10(2020)
ULR51345.1	teichoic acid biosynthesis protein C	Streptomyces deccanensis
UKL01946.1	teichoic acid biosynthesis protein C	Streptomyces sp. NBU3104
UJV46857.1	teichoic acid ABC transporter ATP-binding protein	Streptomyces sp. AMCC400023
UJA16618.1	teichoic acid biosynthesis protein C	Streptomyces collinus
UJA08517.1	teichoic acid biosynthesis protein C	Streptomyces collinus
UHH18223.1	teichoic acid biosynthesis protein C	Streptomyces sp. HNM0561
UEG94428.1	teichoic acid biosynthesis protein C	Streptomyces lydicus
UEG89957.1	teichoic acid transporter	Streptomyces lydicus
UDM01103.1	teichoic acid biosynthesis protein C	Streptomyces longhuiensis
UDF06576.1	teichoic acid biosynthesis protein C	Streptomyces sp. WA1-19
UAL65798.1	teichoic acid biosynthesis protein C	Streptomyces angustmyceticus
TYP58237.1	teichoic acid transport system ATP-binding protein	Streptomyces coelicolor
TYP58236.1	teichoic acid transport system permease protein	Streptomyces coelicolor
TYP43283.1	teichoic acid transport system permease protein	Streptomyces coelicolor
TYP43282.1	teichoic acid transport system ATP-binding protein	Streptomyces coelicolor
TYP40280.1	teichoic acid transport system permease protein	Streptomyces coelicolor
TYP40279.1	teichoic acid transport system ATP-binding protein	Streptomyces coelicolor
TYP38067.1	teichoic acid transport system ATP-binding protein	Streptomyces coelicolor
TYP38066.1	teichoic acid transport system permease protein	Streptomyces coelicolor
TYP35287.1	teichoic acid transport system ATP-binding protein	Streptomyces coelicolor
TYP35286.1	teichoic acid transport system permease protein	Streptomyces coelicolor
TYP21333.1	teichoic acid transport system permease protein	Streptomyces coelicolor
TYP21332.1	teichoic acid transport system ATP-binding protein	Streptomyces coelicolor
TYP17495.1	teichoic acid transport system permease protein	Streptomyces coelicolor A3(2)
TYP17494.1	teichoic acid transport system ATP-binding protein	Streptomyces coelicolor A3(2)
TYP13895.1	teichoic acid transport system ATP-binding protein	Streptomyces coelicolor
TYP13894.1	teichoic acid transport system permease protein	Streptomyces coelicolor
TYP11251.1	teichoic acid transport system permease protein	Streptomyces coelicolor A3(2)
TYP11250.1	teichoic acid transport system ATP-binding protein	Streptomyces coelicolor A3(2)
TYP08371.1	teichoic acid transport system permease protein	Streptomyces coelicolor
TYP08370.1	teichoic acid transport system ATP-binding protein	Streptomyces coelicolor
TYC77311.1	teichoic acid transporter	Streptomyces sp. CB01881
TWV24803.1	teichoic acid biosynthesis protein C	Streptomyces albidoflavus
TWV22000.1	teichoic acid transporter	Streptomyces albidoflavus
TWG07090.1	teichoic acid transport system ATP-binding protein	Streptomyces brevispora
TWG07089.1	teichoic acid transport system permease protein	Streptomyces brevispora
TWG03483.1	teichoic acid transport system ATP-binding protein	Streptomyces brevispora
TWG03482.1	teichoic acid transport system permease protein	Streptomyces brevispora
TWF87125.1	teichoic acid transport system permease protein	Streptomyces capillispiralis
TWF87124.1	teichoic acid transport system ATP-binding protein	Streptomyces capillispiralis
TWF83820.1	teichoic acid transport system permease protein	Streptomyces capillispiralis
TWF83819.1	teichoic acid transport system ATP-binding protein	Streptomyces capillispiralis
TWE16199.1	teichoic acid transport system permease protein	Kitasatospora atroaurantiaca
TWE16198.1	teichoic acid transport system ATP-binding protein	Kitasatospora atroaurantiaca
TWD29876.1	teichoic acid transport system permease protein	Streptomyces sp. T12
TWD29875.1	teichoic acid transport system ATP-binding protein	Streptomyces sp. T12
TWD20227.1	teichoic acid transport system permease protein	Streptomyces sp. T12
TWD20226.1	teichoic acid transport system ATP-binding protein	Streptomyces sp. T12
TVZ96585.1	teichoic acid transport system permease protein	Streptomyces sp. BK340
TVZ96584.1	teichoic acid transport system ATP-binding protein	Streptomyces sp. BK340
TVZ89507.1	teichoic acid transport system ATP-binding protein	Streptomyces sp. BK340
TVZ89506.1	teichoic acid transport system permease protein	Streptomyces sp. BK340
TVT02093.1	teichoic acid biosynthesis protein C	Amycolatopsis bartoniae
TVP37992.1	teichoic acid ABC transporter ATP-binding protein	Streptomyces griseus subsp. griseus
TVP33974.1	teichoic acid ABC transporter ATP-binding protein	Streptomyces griseus subsp. griseus
TVL93048.1	teichoic acid ABC transporter ATP-binding protein	Streptomyces sp. SAJ15
TQO34143.1	teichoic acid transport system ATP-binding protein	Streptomyces cavourensis
TQO34142.1	teichoic acid transport system permease protein	Streptomyces cavourensis
TQO30515.1	teichoic acid transport system ATP-binding protein	Streptomyces cavourensis
TQO30514.1	teichoic acid transport system permease protein	Streptomyces cavourensis
TQL22190.1	teichoic acid transport system permease protein	Streptomyces sp. SLBN-134
TQL22189.1	teichoic acid transport system ATP-binding protein	Streptomyces sp. SLBN-134
TQL18818.1	teichoic acid transport system permease protein	Streptomyces sp. SLBN-134
TQL18817.1	teichoic acid transport system ATP-binding protein	Streptomyces sp. SLBN-134
TQK98665.1	teichoic acid transport system permease protein	Streptomyces puniciscabiei
TQK98664.1	teichoic acid transport system ATP-binding protein	Streptomyces puniciscabiei
TQK80240.1	teichoic acid transport system permease protein	Streptomyces puniciscabiei
TQK80239.1	teichoic acid transport system ATP-binding protein	Streptomyces puniciscabiei
TQK50706.1	teichoic acid transport system permease protein	Streptomyces sp. SLBN-118
TQK50705.1	teichoic acid transport system ATP-binding protein	Streptomyces sp. SLBN-118
TQK44920.1	teichoic acid transport system ATP-binding protein	Streptomyces sp. SLBN-118
TQK44919.1	teichoic acid transport system permease protein	Streptomyces sp. SLBN-118
TQJ91372.1	teichoic acid transport system ATP-binding protein	Streptomyces sp. SLBN-31
TQJ91371.1	teichoic acid transport system permease protein	Streptomyces sp. SLBN-31
TQJ88540.1	teichoic acid transport system ATP-binding protein	Streptomyces sp. SLBN-31
TQJ88539.1	teichoic acid transport system permease protein	Streptomyces sp. SLBN-31
TQJ56977.1	teichoic acid transport system ATP-binding protein	Streptomyces sp. SLBN-115
TQJ56976.1	teichoic acid transport system permease protein	Streptomyces sp. SLBN-115
TQJ53476.1	teichoic acid transport system ATP-binding protein	Streptomyces sp. SLBN-115
TQJ53475.1	teichoic acid transport system permease protein	Streptomyces sp. SLBN-115
TQE33848.1	teichoic acid biosynthesis protein C	Streptomyces ipomoeae
TPQ21638.1	teichoic acid biosynthesis protein C	Streptomyces sporangiiformans
TMU94350.1	teichoic acid biosynthesis protein C	Streptomyces sp. DASNCL29
THA81704.1	teichoic acid biosynthesis protein C	Streptomyces sp. A0592
THA22587.1	teichoic acid biosynthesis protein C	Streptomyces sp. A1277
TDU77914.1	teichoic acid transport system permease protein	Streptomyces sp. KS 21
TDU77913.1	teichoic acid transport system ATP-binding protein	Streptomyces sp. KS 21
TDU75007.1	teichoic acid transport system permease protein	Streptomyces sp. KS 21
TDU75006.1	teichoic acid transport system ATP-binding protein	Streptomyces sp. KS 21
TDU02914.1	teichoic acid transport system permease protein	Streptomyces sp. 846.5
TDT98675.1	teichoic acid transport system permease protein	Streptomyces sp. 846.5
TDT98674.1	teichoic acid transport system ATP-binding protein	Streptomyces sp. 846.5
TDT95929.1	teichoic acid transport system ATP-binding protein	Streptomyces sp. 846.5
TDT95928.1	teichoic acid transport system permease protein	Streptomyces sp. 846.5
TDT42847.1	teichoic acid transport system permease protein	Streptomyces sp. BK208
TDT42846.1	teichoic acid transport system ATP-binding protein	Streptomyces sp. BK208
TDT40644.1	teichoic acid transport system permease protein	Streptomyces sp. BK208
TDT40643.1	teichoic acid transport system ATP-binding protein	Streptomyces sp. BK208
TCR20370.1	teichoic acid transport system permease protein	Streptomyces sp. BK205
TCR20369.1	teichoic acid transport system ATP-binding protein	Streptomyces sp. BK205
TCR15778.1	teichoic acid transport system ATP-binding protein	Streptomyces sp. BK205
TCR15777.1	teichoic acid transport system permease protein	Streptomyces sp. BK205
SUP60297.1	Teichoic acid export ATP-binding protein TagH	Streptomyces griseus
SUO94431.1	glycosyl/glycerophosphate transferases involved in teichoic acid biosynthesis TagF/TagB/EpsJ/RodC	Streptomyces griseus
SUO94429.1	glycosyl/glycerophosphate transferases involved in teichoic acid biosynthesis TagF/TagB/EpsJ/RodC	Streptomyces griseus
SPF03099.1	Teichoic acid translocation permease protein TagG	Streptomyces sp. MA5143a
SPF00391.1	Teichoic acid translocation permease protein TagG	Streptomyces sp. MA5143a
SPE63981.1	Teichoic acid translocation permease protein TagG	Streptomyces netropsis
SOR81440.1	Teichoic acid translocation permease protein TagG	Streptomyces chartreusis NRRL 3882
SOR77623.1	Teichoic acid translocation permease protein TagG	Streptomyces chartreusis NRRL 3882
SOE78632.1	Membrane protein involved in the export of O-antigen and teichoic acid	Streptomyces sp. OV198
SOE77041.1	Membrane protein involved in the export of O-antigen and teichoic acid	Streptomyces sp. OV198
SOE74926.1	Membrane protein involved in the export of O-antigen and teichoic acid	Streptomyces sp. OV198
SOE74261.1	teichoic acid transport system permease protein	Streptomyces sp. OV198
SOE74259.1	teichoic acid transport system ATP-binding protein	Streptomyces sp. OV198
SOE55233.1	teichoic acid transport system permease protein	Streptomyces sp. OV198
SOE55227.1	teichoic acid transport system ATP-binding protein	Streptomyces sp. OV198
SOE32203.1	teichoic acid transport system ATP-binding protein	Streptomyces sp. OK228
SOE32202.1	teichoic acid transport system permease protein	Streptomyces sp. OK228
SOE31533.1	Membrane protein involved in the export of O-antigen and teichoic acid	Streptomyces sp. OK228
SOE28155.1	teichoic acid transport system ATP-binding protein	Streptomyces sp. OK228
SOE28154.1	teichoic acid transport system permease protein	Streptomyces sp. OK228
SOE27823.1	Membrane protein involved in the export of O-antigen and teichoic acid	Streptomyces sp. OK228
SOE26599.1	Membrane protein involved in the export of O-antigen and teichoic acid	Streptomyces sp. OK228
SOE13531.1	Sugar transferase involved in LPS biosynthesis (colanic, teichoic acid)	Streptomyces sp. 2323.1
SOE13348.1	teichoic acid transport system permease protein	Streptomyces sp. 2323.1
SOE13347.1	teichoic acid transport system ATP-binding protein	Streptomyces sp. 2323.1
SOE09987.1	teichoic acid transport system permease protein	Streptomyces sp. 2323.1
SOE09986.1	teichoic acid transport system ATP-binding protein	Streptomyces sp. 2323.1
SOE09321.1	Membrane protein involved in the export of O-antigen and teichoic acid	Streptomyces sp. 2323.1
SOE07750.1	teichoic acid transport system permease protein	Streptomyces sp. Ag109_G2-15
SOE07749.1	teichoic acid transport system ATP-binding protein	Streptomyces sp. Ag109_G2-15
SOE07334.1	Membrane protein involved in the export of O-antigen and teichoic acid	Streptomyces sp. Ag109_G2-15
SOD88707.1	Membrane protein involved in the export of O-antigen and teichoic acid	Streptomyces sp. Ag109_G2-15
SOD87677.1	Membrane protein involved in the export of O-antigen and teichoic acid	Streptomyces sp. Ag109_G2-15
SOD86174.1	teichoic acid transport system permease protein	Streptomyces sp. Ag109_G2-15
SOD86173.1	teichoic acid transport system ATP-binding protein	Streptomyces sp. Ag109_G2-15
SOD77006.1	teichoic acid transport system permease protein	Streptomyces sp. 1222.2
SOD77005.1	teichoic acid transport system ATP-binding protein	Streptomyces sp. 1222.2
SOD69233.1	Membrane protein involved in the export of O-antigen and teichoic acid	Streptomyces sp. 1222.2
SOD68043.1	teichoic acid transport system permease protein	Streptomyces sp. 1222.2
SOD68041.1	teichoic acid transport system ATP-binding protein	Streptomyces sp. 1222.2
SOD62413.1	teichoic acid transport system permease protein	Streptomyces zhaozhouensis
SOD62412.1	teichoic acid transport system ATP-binding protein	Streptomyces zhaozhouensis
SOD59035.1	Membrane protein involved in the export of O-antigen and teichoic acid	Streptomyces zhaozhouensis
SOD49414.1	Membrane protein involved in the export of O-antigen and teichoic acid	Streptomyces sp. Ag82_G6-1
SOD49339.1	teichoic acid transport system ATP-binding protein	Streptomyces sp. Ag82_G6-1
SOD49338.1	teichoic acid transport system permease protein	Streptomyces sp. Ag82_G6-1
SOD47238.1	Membrane protein involved in the export of O-antigen and teichoic acid	Streptomyces sp. Ag82_G6-1
SOD45726.1	teichoic acid transport system ATP-binding protein	Streptomyces sp. Ag82_G6-1
SOD45725.1	teichoic acid transport system permease protein	Streptomyces sp. Ag82_G6-1
SOB80408.1	teichoic acid transport system permease protein	Streptomyces sp. 1331.2
SOB80406.1	teichoic acid transport system ATP-binding protein	Streptomyces sp. 1331.2
SOB80213.1	Sugar transferase involved in LPS biosynthesis (colanic, teichoic acid)	Streptomyces sp. 1331.2
SNX80192.1	Membrane protein involved in the export of O-antigen and teichoic acid	Streptomyces microflavus
SNX78811.1	teichoic acid transport system ATP-binding protein	Streptomyces microflavus
SNX78810.1	teichoic acid transport system permease protein	Streptomyces microflavus
SNX76818.1	Sugar transferase involved in LPS biosynthesis (colanic, teichoic acid)	Streptomyces microflavus
SNX71623.1	teichoic acid transport system permease protein	Streptomyces microflavus
SNX71620.1	teichoic acid transport system ATP-binding protein	Streptomyces microflavus
SNX65296.1	teichoic acid transport system ATP-binding protein	Streptomyces sp. TLI_55
SNX65295.1	teichoic acid transport system permease protein	Streptomyces sp. TLI_55
SNX61614.1	teichoic acid transport system ATP-binding protein	Streptomyces sp. TLI_55
SNX61613.1	teichoic acid transport system permease protein	Streptomyces sp. TLI_55
SNT32124.1	teichoic acid transport system ATP-binding protein	Actinacidiphila glaucinigra
SNT32103.1	teichoic acid transport system permease protein	Actinacidiphila glaucinigra
SNT31037.1	teichoic acid transport system ATP-binding protein	Actinacidiphila glaucinigra
SNT31022.1	teichoic acid transport system permease protein	Actinacidiphila glaucinigra
SNT10980.1	Membrane protein involved in the export of O-antigen and teichoic acid	Actinacidiphila glaucinigra
SNR82618.1	Membrane protein involved in the export of O-antigen and teichoic acid	Actinacidiphila glaucinigra
SNC74033.1	Membrane protein involved in the export of O-antigen and teichoic acid	Streptomyces sp. 2114.4
SNC73121.1	teichoic acid transport system ATP-binding protein	Streptomyces sp. 2114.4
SNC73120.1	teichoic acid transport system permease protein	Streptomyces sp. 2114.4
SNC68805.1	teichoic acid transport system ATP-binding protein	Streptomyces sp. 2114.4
SNC68804.1	teichoic acid transport system permease protein	Streptomyces sp. 2114.4
SNC68640.1	Sugar transferase involved in LPS biosynthesis (colanic, teichoic acid)	Streptomyces sp. 2114.4
SNB90531.1	Sugar transferase involved in LPS biosynthesis (colanic, teichoic acid)	Streptomyces sp. PgraA7
SNB87872.1	Membrane protein involved in the export of O-antigen and teichoic acid	Streptomyces sp. PgraA7
SNB87346.1	teichoic acid transport system permease protein	Streptomyces sp. PgraA7
SNB87345.1	teichoic acid transport system ATP-binding protein	Streptomyces sp. PgraA7
SNB78870.1	teichoic acid transport system permease protein	Streptomyces sp. PgraA7
SNB78620.1	teichoic acid transport system ATP-binding protein	Streptomyces sp. PgraA7
SMQ20659.1	Membrane protein involved in the export of O-antigen and teichoic acid	Streptomyces sp. Ag82_O1-12
SMQ20538.1	teichoic acid transport system ATP-binding protein	Streptomyces sp. Ag82_O1-12
SMQ20537.1	teichoic acid transport system permease protein	Streptomyces sp. Ag82_O1-12
SMQ18200.1	Membrane protein involved in the export of O-antigen and teichoic acid	Streptomyces sp. Ag82_O1-12
SMQ16698.1	teichoic acid transport system ATP-binding protein	Streptomyces sp. Ag82_O1-12
SMQ16697.1	teichoic acid transport system permease protein	Streptomyces sp. Ag82_O1-12
SMF17324.1	Membrane protein involved in the export of O-antigen and teichoic acid	Streptomyces sp. Amel2xC10
SMF09092.1	teichoic acid transport system ATP-binding protein	Streptomyces sp. Amel2xC10
SMF09083.1	teichoic acid transport system permease protein	Streptomyces sp. Amel2xC10
SME96301.1	teichoic acid transport system permease protein	Streptomyces sp. Amel2xC10
SME96288.1	teichoic acid transport system ATP-binding protein	Streptomyces sp. Amel2xC10
SME94256.1	Membrane protein involved in the export of O-antigen and teichoic acid	Streptomyces sp. Amel2xC10
SHN30987.1	teichoic acid transport system permease protein	Actinacidiphila paucisporea
SHN30973.1	teichoic acid transport system ATP-binding protein	Actinacidiphila paucisporea
SHN17556.1	teichoic acid transport system ATP-binding protein	Streptomyces yunnanensis
SHN17544.1	teichoic acid transport system permease protein	Streptomyces yunnanensis
SHM69452.1	Membrane protein involved in the export of O-antigen and teichoic acid	Streptomyces yunnanensis
SHM47973.1	teichoic acid transport system ATP-binding protein	Actinacidiphila paucisporea
SHL09780.1	Membrane protein involved in the export of O-antigen and teichoic acid	Actinacidiphila paucisporea
SHK86600.1	teichoic acid transport system ATP-binding protein	Streptomyces yunnanensis
SHK86566.1	teichoic acid transport system permease protein	Streptomyces yunnanensis
SHK82075.1	Sugar transferase involved in LPS biosynthesis (colanic, teichoic acid)	Streptomyces yunnanensis
SHI57068.1	Membrane protein involved in the export of O-antigen and teichoic acid	Streptomyces sp. 3214.6
SHI20896.1	teichoic acid transport system permease protein	Streptomyces sp. 3214.6
SHI20889.1	teichoic acid transport system ATP-binding protein	Streptomyces sp. 3214.6
SHI07320.1	Membrane protein involved in the export of O-antigen and teichoic acid	Streptomyces sp. 3214.6
SHH67415.1	teichoic acid transport system permease protein	Streptomyces sp. 3214.6
SHH67390.1	teichoic acid transport system ATP-binding protein	Streptomyces sp. 3214.6
SFY52280.1	Teichoic acid translocation permease protein TagG	Streptomyces sp. F-1
SFY50246.1	Teichoic acid translocation permease protein TagG	Streptomyces sp. F-1
SFY43524.1	teichoic acid transport system ATP-binding protein	Streptomyces atratus
SFY43523.1	teichoic acid transport system permease protein	Streptomyces atratus
SFY34696.1	Sugar transferase involved in LPS biosynthesis (colanic, teichoic acid)	Streptomyces atratus
SFX65967.1	teichoic acid transport system permease protein	Streptomyces atratus
SFX65950.1	teichoic acid transport system ATP-binding protein	Streptomyces atratus
SFX55909.1	Membrane protein involved in the export of O-antigen and teichoic acid	Streptomyces atratus
SFT31479.1	teichoic acid transport system permease protein	Streptomyces sp. ok210
SFT31478.1	teichoic acid transport system ATP-binding protein	Streptomyces sp. ok210
SFT31050.1	Sugar transferase involved in LPS biosynthesis (colanic, teichoic acid)	Streptomyces sp. ok210
SFT24793.1	Membrane protein involved in the export of O-antigen and teichoic acid	Streptomyces sp. ok210
SFT18006.1	teichoic acid transport system permease protein	Streptomyces sp. ok210
SFT17998.1	teichoic acid transport system ATP-binding protein	Streptomyces sp. ok210
SFT16077.1	teichoic acid transport system permease protein	Streptomyces harbinensis
SFT16069.1	teichoic acid transport system ATP-binding protein	Streptomyces harbinensis
SFS66914.1	Membrane protein involved in the export of O-antigen and teichoic acid	Streptomyces harbinensis
SFO02659.1	teichoic acid transport system permease protein	Streptomyces sp. cf124
SFO02641.1	teichoic acid transport system ATP-binding protein	Streptomyces sp. cf124
SFN84845.1	Membrane protein involved in the export of O-antigen and teichoic acid	Streptomyces sp. cf124
SFM53265.1	teichoic acid transport system permease protein	Streptomyces sp. cf124
SFM53252.1	teichoic acid transport system ATP-binding protein	Streptomyces sp. cf124
SFK59596.1	teichoic acid transport system permease protein	Streptomyces pini
SFK59558.1	teichoic acid transport system ATP-binding protein	Streptomyces pini
SFK16217.1	Membrane protein involved in the export of O-antigen and teichoic acid	Streptomyces pini
SFF82444.1	teichoic acid transport system permease protein	Streptomyces mirabilis
SFF82422.1	teichoic acid transport system ATP-binding protein	Streptomyces mirabilis
SFF52867.1	teichoic acid transport system permease protein	Streptomyces mirabilis
SFF52857.1	teichoic acid transport system ATP-binding protein	Streptomyces mirabilis
SFF21038.1	Membrane protein involved in the export of O-antigen and teichoic acid	Streptomyces mirabilis
SFF00350.1	Membrane protein involved in the export of O-antigen and teichoic acid	Actinacidiphila alni
SFE67953.1	teichoic acid transport system permease protein	Actinacidiphila alni
SFE67917.1	teichoic acid transport system ATP-binding protein	Actinacidiphila alni
SFE49192.1	Membrane protein involved in the export of O-antigen and teichoic acid	Streptomyces mirabilis
SFE04515.1	teichoic acid transport system ATP-binding protein	Actinacidiphila alni
SFE04488.1	teichoic acid transport system permease protein	Actinacidiphila alni
SFC68543.1	Membrane protein involved in the export of O-antigen and teichoic acid	Streptomyces aidingensis
SFC46392.1	teichoic acid transport system ATP-binding protein	Streptomyces aidingensis
SFC46370.1	teichoic acid transport system permease protein	Streptomyces aidingensis
SES38431.1	Membrane protein involved in the export of O-antigen and teichoic acid	Streptomyces sp. yr375
SES02009.1	Membrane protein involved in the export of O-antigen and teichoic acid	Streptomyces qinglanensis
SER98168.1	teichoic acid transport system permease protein	Streptomyces qinglanensis
SER98151.1	teichoic acid transport system ATP-binding protein	Streptomyces qinglanensis
SER95697.1	Sugar transferase involved in LPS biosynthesis (colanic, teichoic acid)	Streptomyces qinglanensis
SER38290.1	Membrane protein involved in the export of O-antigen and teichoic acid	Streptomyces qinglanensis
SEQ26434.1	teichoic acid transport system permease protein	Streptomyces sp. yr375
SEQ26393.1	teichoic acid transport system ATP-binding protein	Streptomyces sp. yr375
SEQ17663.1	Membrane protein involved in the export of O-antigen and teichoic acid	Streptomyces radiopugnans
SEP83110.1	teichoic acid transport system permease protein	Streptomyces radiopugnans
SEP83095.1	teichoic acid transport system ATP-binding protein	Streptomyces radiopugnans
SEP58185.1	teichoic acid transport system ATP-binding protein	Streptomyces sp. yr375
SEP58146.1	teichoic acid transport system permease protein	Streptomyces sp. yr375
SEO85318.1	teichoic acid transport system permease protein	Actinacidiphila rubida
SEO85300.1	teichoic acid transport system ATP-binding protein	Actinacidiphila rubida
SEO40459.1	teichoic acid transport system permease protein	Actinacidiphila rubida
SEO40439.1	teichoic acid transport system ATP-binding protein	Actinacidiphila rubida
SEG86379.1	Membrane protein involved in the export of O-antigen and teichoic acid	Actinacidiphila yanglinensis
SEG53516.1	teichoic acid transport system ATP-binding protein	Actinacidiphila yanglinensis
SEG47236.1	Sugar transferase involved in LPS biosynthesis (colanic, teichoic acid)	Actinacidiphila yanglinensis
SEG17378.1	teichoic acid transport system ATP-binding protein	Actinacidiphila yanglinensis
SEG17348.1	teichoic acid transport system permease protein	Actinacidiphila yanglinensis
SEF55290.1	Membrane protein involved in the export of O-antigen and teichoic acid	Actinacidiphila yanglinensis
SEF13133.1	Membrane protein involved in the export of O-antigen and teichoic acid	Streptomyces sp. Ag109_O5-10
SEF09021.1	Membrane protein involved in the export of O-antigen and teichoic acid	Streptomyces sp. 2112.2
SEF02224.1	teichoic acid transport system ATP-binding protein	Streptomyces sp. 2112.2
SEF02213.1	teichoic acid transport system permease protein	Streptomyces sp. 2112.2
SEF01730.1	teichoic acid transport system permease protein	Streptomyces sp. Ag109_O5-10
SEF01720.1	teichoic acid transport system ATP-binding protein	Streptomyces sp. Ag109_O5-10
SEE95732.1	Sugar transferase involved in LPS biosynthesis (colanic, teichoic acid)	Streptomyces sp. 2112.3
SEE94090.1	Membrane protein involved in the export of O-antigen and teichoic acid	Streptomyces sp. 2314.4
SEE93233.1	teichoic acid transport system permease protein	Streptomyces sp. 2112.3
SEE93213.1	teichoic acid transport system ATP-binding protein	Streptomyces sp. 2112.3
SEE92340.1	teichoic acid transport system ATP-binding protein	Streptomyces sp. 2112.2
SEE92320.1	teichoic acid transport system permease protein	Streptomyces sp. 2112.2
SEE83068.1	Membrane protein involved in the export of O-antigen and teichoic acid	Streptomyces sp. 3213
SEE81739.1	teichoic acid transport system ATP-binding protein	Streptomyces sp. 3213
SEE81718.1	teichoic acid transport system permease protein	Streptomyces sp. 3213
SEE81672.1	Sugar transferase involved in LPS biosynthesis (colanic, teichoic acid)	Streptomyces griseus
SEE81387.1	teichoic acid transport system ATP-binding protein	Streptomyces sp. 2314.4
SEE81363.1	teichoic acid transport system permease protein	Streptomyces sp. 2314.4
SEE67443.1	teichoic acid transport system ATP-binding protein	Streptomyces griseus
SEE67433.1	teichoic acid transport system permease protein	Streptomyces griseus
SEE65447.1	teichoic acid transport system permease protein	Streptomyces sp. 2314.4
SEE65426.1	teichoic acid transport system ATP-binding protein	Streptomyces sp. 2314.4
SEE11605.1	Membrane protein involved in the export of O-antigen and teichoic acid	Streptomyces sp. 2133.1
SEE07048.1	teichoic acid transport system ATP-binding protein	Streptomyces sp. 2231.1
SEE07018.1	teichoic acid transport system permease protein	Streptomyces sp. 2231.1
SEE02192.1	teichoic acid transport system permease protein	Streptomyces sp. Ag109_O5-10
SEE02151.1	teichoic acid transport system ATP-binding protein	Streptomyces sp. Ag109_O5-10
SED97645.1	Membrane protein involved in the export of O-antigen and teichoic acid	Streptomyces sp. Ag109_O5-10
SED96875.1	teichoic acid transport system permease protein	Streptomyces sp. 2224.1
SED96847.1	teichoic acid transport system ATP-binding protein	Streptomyces sp. 2224.1
SED96647.1	teichoic acid transport system ATP-binding protein	Streptomyces misionensis
SED96615.1	teichoic acid transport system permease protein	Streptomyces misionensis
SED92354.1	teichoic acid transport system ATP-binding protein	Streptomyces sp. 2133.1
SED92325.1	teichoic acid transport system permease protein	Streptomyces sp. 2133.1
SED90570.1	teichoic acid transport system ATP-binding protein	Streptomyces sp. 2112.2
SED90529.1	teichoic acid transport system permease protein	Streptomyces sp. 2112.2
SED87661.1	Membrane protein involved in the export of O-antigen and teichoic acid	Streptomyces sp. 2112.3
SED82735.1	Sugar transferase involved in LPS biosynthesis (colanic, teichoic acid)	Streptomyces sp. 2112.2
SED79808.1	Membrane protein involved in the export of O-antigen and teichoic acid	Streptomyces sp. 2224.1
SED76231.1	Membrane protein involved in the export of O-antigen and teichoic acid	Streptomyces sp. KS_5
SED74992.1	teichoic acid transport system permease protein	Streptomyces sp. 2112.3
SED74954.1	teichoic acid transport system ATP-binding protein	Streptomyces sp. 2112.3
SED71431.1	teichoic acid transport system ATP-binding protein	Streptomyces sp. 3213
SED71391.1	teichoic acid transport system permease protein	Streptomyces sp. 3213
SED65755.1	teichoic acid transport system ATP-binding protein	Streptomyces griseus
SED65733.1	teichoic acid transport system permease protein	Streptomyces griseus
SED54340.1	teichoic acid transport system ATP-binding protein	Streptomyces sp. PAN_FS17
SED54328.1	teichoic acid transport system permease protein	Streptomyces sp. PAN_FS17
SED51470.1	teichoic acid transport system permease protein	Streptomyces sp. 2131.1
SED51424.1	teichoic acid transport system ATP-binding protein	Streptomyces sp. 2131.1
SED50748.1	Membrane protein involved in the export of O-antigen and teichoic acid	Streptomyces griseus
SED40684.1	Membrane protein involved in the export of O-antigen and teichoic acid	Streptomyces sp. 2112.3
SED31370.1	Membrane protein involved in the export of O-antigen and teichoic acid	Streptomyces sp. PAN_FS17
SED28230.1	Membrane protein involved in the export of O-antigen and teichoic acid	Streptomyces melanosporofaciens
SED26234.1	teichoic acid transport system permease protein	Streptomyces sp. TLI_105
SED26202.1	teichoic acid transport system ATP-binding protein	Streptomyces sp. TLI_105
SED21263.1	Sugar transferase involved in LPS biosynthesis (colanic, teichoic acid)	Streptomyces sp. 2131.1
SED20501.1	teichoic acid transport system permease protein	Streptomyces sp. KS_5
SED20467.1	teichoic acid transport system ATP-binding protein	Streptomyces sp. KS_5
SED12495.1	teichoic acid transport system ATP-binding protein	Streptomyces sp. 2231.1
SED12462.1	teichoic acid transport system permease protein	Streptomyces sp. 2231.1
SED10172.1	Membrane protein involved in the export of O-antigen and teichoic acid	Streptomyces sp. 3213
SED05214.1	Sugar transferase involved in LPS biosynthesis (colanic, teichoic acid)	Streptomyces sp. TLI_105
SED04116.1	teichoic acid transport system ATP-binding protein	Streptomyces sp. 2314.4
SED04077.1	teichoic acid transport system permease protein	Streptomyces sp. 2314.4
SED02242.1	Membrane protein involved in the export of O-antigen and teichoic acid	Streptomyces sp. PAN_FS17
SEC96805.1	Sugar transferase involved in LPS biosynthesis (colanic, teichoic acid)	Streptomyces sp. 2314.4
SEC95105.1	teichoic acid transport system ATP-binding protein	Streptomyces misionensis
SEC95083.1	teichoic acid transport system permease protein	Streptomyces misionensis
SEC87786.1	teichoic acid transport system ATP-binding protein	Streptomyces melanosporofaciens
SEC87757.1	teichoic acid transport system permease protein	Streptomyces melanosporofaciens
SEC70106.1	teichoic acid transport system permease protein	Streptomyces sp. 1222.5
SEC70073.1	teichoic acid transport system ATP-binding protein	Streptomyces sp. 1222.5
SEC69415.1	teichoic acid transport system ATP-binding protein	Streptomyces sp. 2133.1
SEC69375.1	teichoic acid transport system permease protein	Streptomyces sp. 2133.1
SEC63722.1	Membrane protein involved in the export of O-antigen and teichoic acid	Streptomyces sp. KS_5
SEC62927.1	Sugar transferase involved in LPS biosynthesis (colanic, teichoic acid)	Streptomyces sp. 2133.1
SEC61953.1	Sugar transferase involved in LPS biosynthesis (colanic, teichoic acid)	Streptomyces sp. TLI_105
SEC59288.1	teichoic acid transport system ATP-binding protein	Streptomyces sp. PAN_FS17
SEC59262.1	teichoic acid transport system permease protein	Streptomyces sp. PAN_FS17
SEC41910.1	Sugar transferase involved in LPS biosynthesis (colanic, teichoic acid)	Streptomyces sp. 2224.1
SEC35480.1	teichoic acid transport system permease protein	Streptomyces sp. 2224.1
SEC35440.1	teichoic acid transport system ATP-binding protein	Streptomyces sp. 2224.1
SEC25658.1	Membrane protein involved in the export of O-antigen and teichoic acid	Streptomyces sp. TLI_105
SEC12292.1	Membrane protein involved in the export of O-antigen and teichoic acid	Streptomyces sp. PAN_FS17
SEC09904.1	Membrane protein involved in the export of O-antigen and teichoic acid	Streptomyces sp. KS_5
SEC03445.1	teichoic acid transport system permease protein	Streptomyces sp. TLI_105
SEC03410.1	teichoic acid transport system ATP-binding protein	Streptomyces sp. TLI_105
SEC02042.1	Membrane protein involved in the export of O-antigen and teichoic acid	Streptomyces sp. 2231.1
SEB91296.1	teichoic acid transport system permease protein	Streptomyces sp. 2131.1
SEB91242.1	teichoic acid transport system ATP-binding protein	Streptomyces sp. 2131.1
SEB83372.1	teichoic acid transport system permease protein	Streptomyces sp. 1222.5
SEB83352.1	teichoic acid transport system ATP-binding protein	Streptomyces sp. 1222.5
SEB74006.1	teichoic acid transport system permease protein	Streptomyces sp. KS_5
SEB73964.1	teichoic acid transport system ATP-binding protein	Streptomyces sp. KS_5
SEB64702.1	Membrane protein involved in the export of O-antigen and teichoic acid	Streptomyces melanosporofaciens
SEB53671.1	Membrane protein involved in the export of O-antigen and teichoic acid	Streptomyces sp. 1222.5
SDT79727.1	teichoic acid transport system ATP-binding protein	Streptomyces sp. 2114.2
SDT79724.1	teichoic acid transport system permease protein	Streptomyces sp. 2114.2
SDT50645.1	teichoic acid transport system ATP-binding protein	Streptomyces sp. 2114.2
SDT50624.1	teichoic acid transport system permease protein	Streptomyces sp. 2114.2
SDT29132.1	Membrane protein involved in the export of O-antigen and teichoic acid	Streptomyces sp. TLI_053
SDT27890.1	teichoic acid transport system permease protein	Streptomyces sp. TLI_053
SDT27867.1	teichoic acid transport system ATP-binding protein	Streptomyces sp. TLI_053
SDT24040.1	Sugar transferase involved in LPS biosynthesis (colanic, teichoic acid)	Streptomyces sp. TLI_053
SDS41872.1	Membrane protein involved in the export of O-antigen and teichoic acid	Streptomyces sp. 2114.2
SDR48854.1	Sugar transferase involved in LPS biosynthesis (colanic, teichoic acid)	Streptomyces sp. KS_16
SDR47648.1	teichoic acid transport system permease protein	Streptomyces sp. KS_16
SDR47640.1	teichoic acid transport system ATP-binding protein	Streptomyces sp. KS_16
SDQ91664.1	teichoic acid transport system permease protein	Streptomyces sp. KS_16
SDQ91629.1	teichoic acid transport system ATP-binding protein	Streptomyces sp. KS_16
SDQ70083.1	Membrane protein involved in the export of O-antigen and teichoic acid	Streptomyces sp. KS_16
SDP48183.1	Membrane protein involved in the export of O-antigen and teichoic acid	Streptomyces sp. cf386
SDP44559.1	teichoic acid transport system permease protein	Streptomyces sp. cf386
SDP44530.1	teichoic acid transport system ATP-binding protein	Streptomyces sp. cf386
SDP29255.1	teichoic acid transport system ATP-binding protein	Actinacidiphila guanduensis
SDP29228.1	teichoic acid transport system permease protein	Actinacidiphila guanduensis
SDP19913.1	teichoic acid transport system permease protein	Streptomyces sp. cf386
SDP19887.1	teichoic acid transport system ATP-binding protein	Streptomyces sp. cf386
SDO79294.1	Membrane protein involved in the export of O-antigen and teichoic acid	Streptomyces sp. cf386
SDO63848.1	teichoic acid transport system ATP-binding protein	Actinacidiphila guanduensis
SDO10044.1	Membrane protein involved in the export of O-antigen and teichoic acid	Actinacidiphila guanduensis
SDN65882.1	Membrane protein involved in the export of O-antigen and teichoic acid	Actinacidiphila guanduensis
SDN46130.1	Membrane protein involved in the export of O-antigen and teichoic acid	Streptomyces wuyuanensis
SDN35970.1	teichoic acid transport system permease protein	Streptomyces wuyuanensis
SDN35949.1	teichoic acid transport system ATP-binding protein	Streptomyces wuyuanensis
SDN06033.1	Membrane protein involved in the export of O-antigen and teichoic acid	Streptomyces sp. cf386
SDN01722.1	Sugar transferase involved in LPS biosynthesis (colanic, teichoic acid)	Actinacidiphila guanduensis
SDM96378.1	teichoic acid transport system permease protein	Streptomyces wuyuanensis
SDM96359.1	teichoic acid transport system ATP-binding protein	Streptomyces wuyuanensis
SDM63900.1	Membrane protein involved in the export of O-antigen and teichoic acid	Streptomyces wuyuanensis
SDM30345.1	Sugar transferase involved in LPS biosynthesis (colanic, teichoic acid)	Streptomyces wuyuanensis
SDL82957.1	Sugar transferase involved in LPS biosynthesis (colanic, teichoic acid)	Streptomyces wuyuanensis
SDL82787.1	Membrane protein involved in the export of O-antigen and teichoic acid	Streptomyces wuyuanensis
SDK69805.1	teichoic acid transport system ATP-binding protein	Streptomyces indicus
SDK69785.1	teichoic acid transport system permease protein	Streptomyces indicus
SDK51137.1	Membrane protein involved in the export of O-antigen and teichoic acid	Streptomyces indicus
SDJ94342.1	Membrane protein involved in the export of O-antigen and teichoic acid	Streptomyces indicus
SDJ49191.1	teichoic acid transport system permease protein	Streptomyces indicus
SDJ49158.1	teichoic acid transport system ATP-binding protein	Streptomyces indicus
SDJ42840.1	Membrane protein involved in the export of O-antigen and teichoic acid	Streptomyces indicus
SDG03255.1	teichoic acid transport system permease protein	Streptomyces jietaisiensis
SDG03214.1	teichoic acid transport system ATP-binding protein	Streptomyces jietaisiensis
SDF44342.1	Membrane protein involved in the export of O-antigen and teichoic acid	Streptomyces jietaisiensis
SDF11236.1	teichoic acid transport system permease protein	Streptomyces jietaisiensis
SDF11211.1	teichoic acid transport system ATP-binding protein	Streptomyces jietaisiensis
SDE34297.1	Sugar transferase involved in LPS biosynthesis (colanic, teichoic acid)	Streptomyces sp. AmelKG-A3
SDE28117.1	teichoic acid transport system ATP-binding protein	Streptomyces prasinopilosus
SDE26879.1	Sugar transferase involved in LPS biosynthesis (colanic, teichoic acid)	Streptomyces jietaisiensis
SDE25967.1	teichoic acid transport system ATP-binding protein	Streptomyces prasinopilosus
SDE25953.1	teichoic acid transport system permease protein	Streptomyces prasinopilosus
SDD97889.1	teichoic acid transport system permease protein	Streptomyces sp. LaPpAH-199
SDD97861.1	teichoic acid transport system ATP-binding protein	Streptomyces sp. LaPpAH-199
SDD69883.1	teichoic acid transport system ATP-binding protein	Streptomyces sp. AmelKG-A3
SDD69841.1	teichoic acid transport system permease protein	Streptomyces sp. AmelKG-A3
SDD01739.1	teichoic acid transport system permease protein	Streptomyces sp. AmelKG-A3
SDD01700.1	teichoic acid transport system ATP-binding protein	Streptomyces sp. AmelKG-A3
SDC93144.1	Sugar transferase involved in LPS biosynthesis (colanic, teichoic acid)	Streptomyces sp. LaPpAH-199
SDC77719.1	Membrane protein involved in the export of O-antigen and teichoic acid	Streptomyces prasinopilosus
SDC68419.1	teichoic acid transport system permease protein	Streptomyces sp. LaPpAH-199
SDC68387.1	teichoic acid transport system ATP-binding protein	Streptomyces sp. LaPpAH-199
SDC00084.1	teichoic acid transport system permease protein, partial	Streptomyces prasinopilosus
SDB87694.1	Membrane protein involved in the export of O-antigen and teichoic acid	Streptomyces sp. AmelKG-A3
SCZ16871.1	teichoic acid transport system ATP-binding protein	Streptomyces sp. 136MFCol5.1
SCZ16870.1	teichoic acid transport system permease protein	Streptomyces sp. 136MFCol5.1
SCZ11204.1	Membrane protein involved in the export of O-antigen and teichoic acid	Streptomyces sp. 136MFCol5.1
SCZ06293.1	teichoic acid transport system permease protein	Streptomyces sp. 136MFCol5.1
SCZ06284.1	teichoic acid transport system ATP-binding protein	Streptomyces sp. 136MFCol5.1
SCY71460.1	Sugar transferase involved in LPS biosynthesis (colanic, teichoic acid)	Streptomyces sp. 136MFCol5.1
SCL93175.1	Membrane protein involved in the export of O-antigen and teichoic acid	Streptomyces sp. DpondAA-F4
SCL92283.1	Sugar transferase involved in LPS biosynthesis (colanic, teichoic acid)	Streptomyces sp. DpondAA-F4
SCL89703.1	teichoic acid transport system permease protein	Streptomyces sp. DpondAA-F4
SCL89702.1	teichoic acid transport system ATP-binding protein	Streptomyces sp. DpondAA-F4
SCL85301.1	teichoic acid transport system ATP-binding protein	Streptomyces sp. DpondAA-F4
SCL85296.1	teichoic acid transport system permease protein	Streptomyces sp. DpondAA-F4
SCK62228.1	Sugar transferase involved in LPS biosynthesis (colanic, teichoic acid)	Streptomyces sp. AmelKG-D3
SCK62087.1	teichoic acid transport system ATP-binding protein	Streptomyces sp. AmelKG-D3
SCK62085.1	teichoic acid transport system permease protein	Streptomyces sp. AmelKG-D3
SCK58459.1	teichoic acid transport system ATP-binding protein	Streptomyces sp. AmelKG-E11A
SCK58454.1	teichoic acid transport system permease protein	Streptomyces sp. AmelKG-E11A
SCK56031.1	teichoic acid transport system ATP-binding protein	Streptomyces sp. AmelKG-D3
SCK56025.1	teichoic acid transport system permease protein	Streptomyces sp. AmelKG-D3
SCK51638.1	Membrane protein involved in the export of O-antigen and teichoic acid	Streptomyces sp. LamerLS-316
SCK51476.1	teichoic acid transport system ATP-binding protein	Streptomyces sp. ScaeMP-e48
SCK51469.1	teichoic acid transport system permease protein	Streptomyces sp. ScaeMP-e48
SCK49616.1	teichoic acid transport system ATP-binding protein	Streptomyces sp. SceaMP-e96
SCK49610.1	teichoic acid transport system permease protein	Streptomyces sp. SceaMP-e96
SCK46950.1	Membrane protein involved in the export of O-antigen and teichoic acid	Streptomyces sp. AmelKG-D3
SCK44141.1	teichoic acid transport system ATP-binding protein	Streptomyces sp. SceaMP-e96
SCK44136.1	teichoic acid transport system permease protein	Streptomyces sp. SceaMP-e96
SCK42944.1	Sugar transferase involved in LPS biosynthesis (colanic, teichoic acid)	Streptomyces sp. ScaeMP-e48
SCK37072.1	Membrane protein involved in the export of O-antigen and teichoic acid	Streptomyces sp. ScaeMP-e48
SCK36723.1	teichoic acid transport system ATP-binding protein	Streptomyces sp. WMMB 322
SCK36716.1	teichoic acid transport system permease protein	Streptomyces sp. WMMB 322
SCK36432.1	Membrane protein involved in the export of O-antigen and teichoic acid	Streptomyces sp. AmelKG-E11A
SCK33001.1	teichoic acid transport system permease protein	Streptomyces sp. WMMB 714
SCK32992.1	teichoic acid transport system ATP-binding protein	Streptomyces sp. WMMB 714
SCK29679.1	Sugar transferase involved in LPS biosynthesis (colanic, teichoic acid)	Streptomyces sp. LamerLS-316
SCK25708.1	Membrane protein involved in the export of O-antigen and teichoic acid	Streptomyces sp. AmelKG-D3
SCK22801.1	teichoic acid transport system permease protein	Streptomyces sp. LamerLS-316
SCK22794.1	teichoic acid transport system ATP-binding protein	Streptomyces sp. LamerLS-316
SCK19748.1	Membrane protein involved in the export of O-antigen and teichoic acid	Streptomyces sp. LamerLS-316
SCK16818.1	teichoic acid transport system ATP-binding protein	Streptomyces sp. LamerLS-316
SCK16811.1	teichoic acid transport system permease protein	Streptomyces sp. LamerLS-316
SCK13197.1	teichoic acid transport system ATP-binding protein	Streptomyces sp. ScaeMP-e48
SCK13187.1	teichoic acid transport system permease protein	Streptomyces sp. ScaeMP-e48
SCK05593.1	Membrane protein involved in the export of O-antigen and teichoic acid	Streptomyces sp. SceaMP-e96
SCG12167.1	teichoic acid transport system ATP-binding protein	Streptomyces sp. MnatMP-M27
SCG12166.1	teichoic acid transport system permease protein	Streptomyces sp. MnatMP-M27
SCG08240.1	Sugar transferase involved in LPS biosynthesis (colanic, teichoic acid), partial	Streptomyces sp. MnatMP-M17
SCG05240.1	Membrane protein involved in the export of O-antigen and teichoic acid	Streptomyces sp. LamerLS-31b
SCG05009.1	Membrane protein involved in the export of O-antigen and teichoic acid, partial	Streptomyces sp. MnatMP-M27
SCG01240.1	Membrane protein involved in the export of O-antigen and teichoic acid	Streptomyces sp. MnatMP-M17
SCF97261.1	Sugar transferase involved in LPS biosynthesis (colanic, teichoic acid)	Streptomyces sp. MnatMP-M17
SCF93075.1	teichoic acid transport system permease protein	Streptomyces sp. DconLS
SCF93072.1	teichoic acid transport system ATP-binding protein	Streptomyces sp. DconLS
SCF91926.1	Sugar transferase involved in LPS biosynthesis (colanic, teichoic acid)	Streptomyces sp. Ncost-T10-10d
SCF89434.1	Membrane protein involved in the export of O-antigen and teichoic acid	Streptomyces sp. DconLS
SCF86757.1	teichoic acid transport system ATP-binding protein	Streptomyces sp. LamerLS-31b
SCF86750.1	teichoic acid transport system permease protein	Streptomyces sp. LamerLS-31b
SCF81792.1	teichoic acid transport system permease protein	Streptomyces sp. LamerLS-31b
SCF81788.1	teichoic acid transport system ATP-binding protein	Streptomyces sp. LamerLS-31b
SCF81575.1	Membrane protein involved in the export of O-antigen and teichoic acid	Streptomyces sp. Cmuel-A718b
SCF81462.1	teichoic acid transport system permease protein	Streptomyces sp. Cmuel-A718b
SCF81456.1	teichoic acid transport system ATP-binding protein	Streptomyces sp. Cmuel-A718b
SCF80874.1	Membrane protein involved in the export of O-antigen and teichoic acid	Streptomyces sp. Ncost-T6T-2b
SCF76568.1	teichoic acid transport system permease protein	Streptomyces sp. DconLS
SCF76561.1	teichoic acid transport system ATP-binding protein	Streptomyces sp. DconLS
SCF75315.1	teichoic acid transport system ATP-binding protein	Streptomyces sp. MnatMP-M17
SCF75310.1	teichoic acid transport system permease protein	Streptomyces sp. MnatMP-M17
SCF73391.1	teichoic acid transport system permease protein	Streptomyces sp. Ncost-T6T-2b
SCF73384.1	teichoic acid transport system ATP-binding protein	Streptomyces sp. Ncost-T6T-2b
SCF71339.1	teichoic acid transport system permease protein	Streptomyces sp. MnatMP-M17
SCF71334.1	teichoic acid transport system ATP-binding protein	Streptomyces sp. MnatMP-M17
SCF71312.1	teichoic acid transport system ATP-binding protein	Streptomyces sp. Ncost-T10-10d
SCF71309.1	teichoic acid transport system permease protein	Streptomyces sp. Ncost-T10-10d
SCF66928.1	teichoic acid transport system permease protein, partial	Streptomyces sp. Ncost-T6T-2b
SCF66924.1	teichoic acid transport system ATP-binding protein	Streptomyces sp. Ncost-T6T-2b
SCF63588.1	Sugar transferase involved in LPS biosynthesis (colanic, teichoic acid)	Streptomyces sp. Cmuel-A718b
SCF60460.1	teichoic acid transport system permease protein	Streptomyces sp. Cmuel-A718b
SCF60455.1	teichoic acid transport system ATP-binding protein	Streptomyces sp. Cmuel-A718b
SCF58006.1	teichoic acid transport system ATP-binding protein	Streptomyces sp. Ncost-T10-10d
SCF57999.1	teichoic acid transport system permease protein	Streptomyces sp. Ncost-T10-10d
SCF48615.1	teichoic acid transport system permease protein	Streptomyces sp. LcepLS
SCF48612.1	teichoic acid transport system ATP-binding protein	Streptomyces sp. LcepLS
SCE88128.1	teichoic acid transport system permease protein	Streptomyces sp. LcepLS
SCE88115.1	teichoic acid transport system ATP-binding protein	Streptomyces sp. LcepLS
SCE58311.1	teichoic acid transport system permease protein	Streptomyces sp. DvalAA-43
SCE58309.1	teichoic acid transport system ATP-binding protein	Streptomyces sp. DvalAA-43
SCE58191.1	teichoic acid transport system ATP-binding protein	Streptomyces sp. Termitarium-T10T-6
SCE58188.1	teichoic acid transport system permease protein	Streptomyces sp. Termitarium-T10T-6
SCE54713.1	teichoic acid transport system permease protein	Streptomyces sp. di188
SCE54710.1	teichoic acid transport system ATP-binding protein	Streptomyces sp. di188
SCE53938.1	teichoic acid transport system ATP-binding protein	Streptomyces sp. di188
SCE53934.1	teichoic acid transport system permease protein, partial	Streptomyces sp. di188
SCE48907.1	teichoic acid transport system permease protein	Streptomyces sp. OspMP-M43
SCE48899.1	teichoic acid transport system ATP-binding protein	Streptomyces sp. OspMP-M43
SCE48562.1	Sugar transferase involved in LPS biosynthesis (colanic, teichoic acid)	Streptomyces sp. DvalAA-43
SCE47745.1	Membrane protein involved in the export of O-antigen and teichoic acid	Streptomyces sp. di188
SCE47644.1	teichoic acid transport system ATP-binding protein	Streptomyces sp. DvalAA-14
SCE47638.1	teichoic acid transport system permease protein	Streptomyces sp. DvalAA-14
SCE47242.1	teichoic acid transport system permease protein, partial	Streptomyces sp. Termitarium-T10T-6
SCE44834.1	teichoic acid transport system ATP-binding protein	Streptomyces sp. DvalAA-19
SCE44825.1	teichoic acid transport system permease protein	Streptomyces sp. DvalAA-19
SCE43362.1	teichoic acid transport system permease protein	Streptomyces sp. IgraMP-1
SCE43353.1	teichoic acid transport system ATP-binding protein	Streptomyces sp. IgraMP-1
SCE42129.1	teichoic acid transport system ATP-binding protein	Streptomyces sp. DfronAA-171
SCE42120.1	teichoic acid transport system permease protein	Streptomyces sp. DfronAA-171
SCE40249.1	Membrane protein involved in the export of O-antigen and teichoic acid	Streptomyces sp. PalvLS-984
SCE37406.1	teichoic acid transport system ATP-binding protein	Streptomyces sp. SolWspMP-5a-2
SCE37399.1	teichoic acid transport system permease protein	Streptomyces sp. SolWspMP-5a-2
SCE37143.1	teichoic acid transport system permease protein	Streptomyces sp. PpalLS-921
SCE37132.1	teichoic acid transport system ATP-binding protein	Streptomyces sp. PpalLS-921
SCE32965.1	teichoic acid transport system permease protein	Streptomyces sp. SolWspMP-sol7th
SCE32960.1	teichoic acid transport system ATP-binding protein	Streptomyces sp. SolWspMP-sol7th
SCE30862.1	Sugar transferase involved in LPS biosynthesis (colanic, teichoic acid), partial	Streptomyces sp. di188
SCE30321.1	Membrane protein involved in the export of O-antigen and teichoic acid	Streptomyces sp. DvalAA-19
SCE29954.1	Membrane protein involved in the export of O-antigen and teichoic acid	Streptomyces sp. SolWspMP-5a-2
SCE25962.1	teichoic acid transport system permease protein	Streptomyces sp. PpalLS-921
SCE25948.1	teichoic acid transport system ATP-binding protein	Streptomyces sp. PpalLS-921
SCE25939.1	Membrane protein involved in the export of O-antigen and teichoic acid	Streptomyces sp. OspMP-M43
SCE25536.1	Membrane protein involved in the export of O-antigen and teichoic acid	Streptomyces sp. Termitarium-T10T-6
SCE24223.1	Sugar transferase involved in LPS biosynthesis (colanic, teichoic acid)	Streptomyces sp. PalvLS-984
SCE24149.1	teichoic acid transport system ATP-binding protein	Streptomyces sp. DpondAA-F4a
SCE24136.1	teichoic acid transport system permease protein	Streptomyces sp. DpondAA-F4a
SCE22434.1	teichoic acid transport system permease protein	Streptomyces sp. DpondAA-F4a
SCE22418.1	teichoic acid transport system ATP-binding protein	Streptomyces sp. DpondAA-F4a
SCE21918.1	Sugar transferase involved in LPS biosynthesis (colanic, teichoic acid)	Streptomyces sp. OspMP-M43
SCE21319.1	teichoic acid transport system permease protein	Streptomyces sp. DfronAA-171
SCE21302.1	teichoic acid transport system ATP-binding protein	Streptomyces sp. DfronAA-171
SCE19470.1	teichoic acid transport system ATP-binding protein	Streptomyces sp. SolWspMP-5a-2
SCE19458.1	teichoic acid transport system permease protein	Streptomyces sp. SolWspMP-5a-2
SCE12261.1	Membrane protein involved in the export of O-antigen and teichoic acid	Streptomyces sp. PpalLS-921
SCE10566.1	Membrane protein involved in the export of O-antigen and teichoic acid	Streptomyces sp. BvitLS-983
SCE00551.1	teichoic acid transport system ATP-binding protein	Streptomyces sp. OspMP-M43
SCE00528.1	teichoic acid transport system permease protein	Streptomyces sp. OspMP-M43
SCD98964.1	Sugar transferase involved in LPS biosynthesis (colanic, teichoic acid), partial	Streptomyces sp. TverLS-915
SCD97476.1	teichoic acid transport system permease protein	Streptomyces sp. BpilaLS-43
SCD97463.1	teichoic acid transport system ATP-binding protein	Streptomyces sp. BpilaLS-43
SCD95534.1	teichoic acid transport system ATP-binding protein	Streptomyces sp. di50b
SCD92853.1	teichoic acid transport system ATP-binding protein	Streptomyces sp. SolWspMP-sol7th
SCD92843.1	teichoic acid transport system permease protein	Streptomyces sp. SolWspMP-sol7th
SCD92711.1	Membrane protein involved in the export of O-antigen and teichoic acid	Streptomyces sp. ScaeMP-6W
SCD89201.1	Membrane protein involved in the export of O-antigen and teichoic acid	Streptomyces sp. DpondAA-F4a
SCD87595.1	Membrane protein involved in the export of O-antigen and teichoic acid	Streptomyces sp. BpilaLS-43
SCD86037.1	teichoic acid transport system permease protein	Streptomyces sp. DpondAA-D4
SCD86023.1	teichoic acid transport system ATP-binding protein	Streptomyces sp. DpondAA-D4
SCD84806.1	Membrane protein involved in the export of O-antigen and teichoic acid	Streptomyces sp. DvalAA-19
SCD80740.1	teichoic acid transport system permease protein, partial	Streptomyces sp. di188
SCD79367.1	Sugar transferase involved in LPS biosynthesis (colanic, teichoic acid)	Streptomyces sp. ScaeMP-e83
SCD78597.1	teichoic acid transport system permease protein	Streptomyces sp. BpilaLS-43
SCD78586.1	teichoic acid transport system ATP-binding protein	Streptomyces sp. BpilaLS-43
SCD77945.1	teichoic acid transport system ATP-binding protein	Streptomyces sp. DvalAA-43
SCD77928.1	teichoic acid transport system permease protein	Streptomyces sp. DvalAA-43
SCD75806.1	teichoic acid transport system permease protein	Streptomyces sp. ScaeMP-e83
SCD75792.1	teichoic acid transport system ATP-binding protein	Streptomyces sp. ScaeMP-e83
SCD72862.1	teichoic acid transport system permease protein	Streptomyces sp. ScaeMP-6W
SCD72831.1	teichoic acid transport system ATP-binding protein	Streptomyces sp. ScaeMP-6W
SCD71179.1	teichoic acid transport system permease protein, partial	Streptomyces sp. di50b
SCD70391.1	Membrane protein involved in the export of O-antigen and teichoic acid	Streptomyces sp. DpondAA-D4
SCD68874.1	teichoic acid transport system permease protein, partial	Streptomyces sp. di188
SCD68224.1	teichoic acid transport system ATP-binding protein	Streptomyces sp. ScaeMP-e83
SCD68207.1	teichoic acid transport system permease protein	Streptomyces sp. ScaeMP-e83
SCD65953.1	Sugar transferase involved in LPS biosynthesis (colanic, teichoic acid), partial	Streptomyces sp. di50b
SCD65525.1	teichoic acid transport system permease protein, partial	Streptomyces sp. di50b
SCD61083.1	teichoic acid transport system ATP-binding protein	Streptomyces sp. di50b
SCD60530.1	teichoic acid transport system permease protein	Streptomyces sp. TverLS-915
SCD60516.1	teichoic acid transport system ATP-binding protein	Streptomyces sp. TverLS-915
SCD58400.1	teichoic acid transport system ATP-binding protein	Streptomyces sp. Termitarium-T10T-6
SCD58379.1	teichoic acid transport system permease protein, partial	Streptomyces sp. Termitarium-T10T-6
SCD53314.1	teichoic acid transport system ATP-binding protein	Streptomyces sp. DpondAA-D4
SCD53295.1	teichoic acid transport system permease protein	Streptomyces sp. DpondAA-D4
SCD50708.1	Sugar transferase involved in LPS biosynthesis (colanic, teichoic acid)	Streptomyces sp. PpalLS-921
SCD49633.1	teichoic acid transport system ATP-binding protein	Streptomyces sp. BvitLS-983
SCD49625.1	teichoic acid transport system permease protein	Streptomyces sp. BvitLS-983
SCD48456.1	teichoic acid transport system permease protein	Streptomyces sp. PalvLS-984
SCD48442.1	teichoic acid transport system ATP-binding protein	Streptomyces sp. PalvLS-984
SCD47964.1	teichoic acid transport system ATP-binding protein	Streptomyces sp. TverLS-915
SCD47954.1	teichoic acid transport system permease protein	Streptomyces sp. TverLS-915
SCD45741.1	Membrane protein involved in the export of O-antigen and teichoic acid	Streptomyces sp. di50b
SCD40925.1	Sugar transferase involved in LPS biosynthesis (colanic, teichoic acid)	Streptomyces sp. DpondAA-D4
SCD38374.1	teichoic acid transport system permease protein	Streptomyces sp. PalvLS-984
SCD38356.1	teichoic acid transport system ATP-binding protein	Streptomyces sp. PalvLS-984
SCD34640.1	Membrane protein involved in the export of O-antigen and teichoic acid	Streptomyces sp. ScaeMP-e83
SCD34428.1	teichoic acid transport system permease protein	Streptomyces sp. DvalAA-19
SCD34408.1	teichoic acid transport system ATP-binding protein	Streptomyces sp. DvalAA-19
SCD34187.1	Membrane protein involved in the export of O-antigen and teichoic acid	Streptomyces sp. DvalAA-14
SCD33956.1	Sugar transferase involved in LPS biosynthesis (colanic, teichoic acid), partial	Streptomyces sp. DfronAA-171
SCD32826.1	Sugar transferase involved in LPS biosynthesis (colanic, teichoic acid)	Streptomyces sp. BpilaLS-43
SCD32028.1	Sugar transferase involved in LPS biosynthesis (colanic, teichoic acid)	Streptomyces sp. DpondAA-F4a
SBV08384.1	teichoic acid transport system permease protein	Streptomyces sp. MnatMP-M77
SBV08383.1	teichoic acid transport system ATP-binding protein	Streptomyces sp. MnatMP-M77
SBV05396.1	Membrane protein involved in the export of O-antigen and teichoic acid	Streptomyces sp. MnatMP-M77
[truncated: 1,926 more rows]

## Sheet: TABLE S2
Table S2: Genomes considered for the in silico analysis about TA distribution
Assembly Accession	Organism Name	Names Strain	Assembly Level		tagB	tagF	ispD	tagG	tagH		ltaS	tagO
GCF_000741095.1	Bifidobacterium actinocoloniiforme	DSM 22766	Contig		0	0	0	0	0		1	1
GCF_000771585.1	Bifidobacterium actinocoloniiforme	DSM 22766	Contig		0	0	0	0	0		1	1
GCF_001263395.1	Bifidobacterium actinocoloniiforme	DSM 22766	Complete Genome		0	0	0	0	0		1	1
GCF_000737885.1	Bifidobacterium adolescentis	22L	Complete Genome		0	0	0	0	0		1	1
GCF_000817995.1	Bifidobacterium adolescentis	BB23	Complete Genome		0	0	0	0	0		1	1
GCF_000829865.1	Bifidobacterium adolescentis	IVS-1	Contig		0	0	0	0	0		1	1
GCF_001010915.1	Bifidobacterium adolescentis	150	Contig		0	0	0	0	0		1	1
GCF_001406215.1	Bifidobacterium adolescentis	2789STDY5834850	Scaffold		0	0	0	0	0		1	1
GCF_001406455.1	Bifidobacterium adolescentis	2789STDY5608824	Scaffold		0	0	0	0	0		1	1
GCF_001406735.1	Bifidobacterium adolescentis	2789STDY5608862	Scaffold		0	0	0	0	0		1	1
GCF_001756865.1	Bifidobacterium adolescentis	Km 4	Contig		0	0	0	0	0		1	1
GCF_002075965.1	Bifidobacterium adolescentis	1892B	Contig		0	0	0	0	0		1	1
GCF_002107925.1	Bifidobacterium adolescentis	42B	Contig		0	0	0	0	0		1	1
GCF_002107955.1	Bifidobacterium adolescentis	70B	Contig		0	0	0	0	0		1	1
GCF_002107975.1	Bifidobacterium adolescentis	AL12-4	Contig		0	0	0	0	0		1	1
GCF_002107995.1	Bifidobacterium adolescentis	LMG 10734	Contig		0	0	0	0	0		1	1
GCF_002108015.1	Bifidobacterium adolescentis	487B	Contig		0	0	0	0	0		1	1
GCF_002108035.2	Bifidobacterium adolescentis	703B	Complete Genome		0	0	0	0	0		1	1
GCF_002108045.1	Bifidobacterium adolescentis	AD2-8	Contig		0	0	0	0	0		1	1
GCF_002108075.1	Bifidobacterium adolescentis	AL46-2	Contig		0	0	0	0	0		1	1
GCF_002108095.1	Bifidobacterium adolescentis	AL46-7	Contig		0	0	0	0	0		1	1
GCF_002108135.1	Bifidobacterium adolescentis	LMG 10733	Contig		0	0	0	0	0		1	1
GCF_002108155.1	Bifidobacterium adolescentis	LMG 11579	Contig		0	0	0	0	0		1	1
GCF_002108165.1	Bifidobacterium adolescentis	LMG 18897	Contig		0	0	0	0	0		1	1
GCF_003030905.1	Bifidobacterium adolescentis	1-11	Complete Genome		0	0	0	0	0		1	1
GCF_003429385.1	Bifidobacterium adolescentis	6	Complete Genome		0	0	0	0	0		1	1
GCF_003436185.1	Bifidobacterium adolescentis	TM06-4	Scaffold		0	0	0	0	0		1	1
GCF_003437735.1	Bifidobacterium adolescentis	TF06-2AC	Scaffold		0	0	0	0	0		1	1
GCF_003437755.1	Bifidobacterium adolescentis	TF06-29	Scaffold		0	0	0	0	0		1	1
GCF_003437775.1	Bifidobacterium adolescentis	TF06-10AC	Scaffold		0	0	0	0	0		1	1
GCF_003457765.1	Bifidobacterium adolescentis	AF28-4AC	Scaffold		0	0	0	0	0		1	1
GCF_003458805.1	Bifidobacterium adolescentis	AF21-27	Scaffold		0	0	0	0	0		1	1
GCF_003462885.1	Bifidobacterium adolescentis	OF04-5	Scaffold		0	0	0	0	0		1	1
GCF_003462895.1	Bifidobacterium adolescentis	OF04-9AC	Scaffold		0	0	0	0	0		1	1
GCF_003464325.1	Bifidobacterium adolescentis	AF15-3	Scaffold		0	0	0	0	0		1	1
GCF_003465205.1	Bifidobacterium adolescentis	AF14-56	Scaffold		0	0	0	0	0		1	1
GCF_003466335.1	Bifidobacterium adolescentis	TM06-51	Scaffold		0	0	0	0	0		1	1
GCF_003467335.1	Bifidobacterium adolescentis	AM41-17	Scaffold		0	0	0	0	0		1	1
GCF_003468385.1	Bifidobacterium adolescentis	AM36-3AC	Scaffold		0	0	0	0	0		1	1
GCF_003469145.1	Bifidobacterium adolescentis	AM34-11	Scaffold		0	0	0	0	0		1	1
GCF_003472095.1	Bifidobacterium adolescentis	AM14-37	Scaffold		0	0	0	0	0		1	1
GCF_003472245.1	Bifidobacterium adolescentis	AM12-59	Scaffold		0	0	0	0	0		1	1
GCF_003472265.1	Bifidobacterium adolescentis	AM12-20	Scaffold		0	0	0	0	0		1	1
GCF_003473105.1	Bifidobacterium adolescentis	AM13-11	Scaffold		0	0	0	0	0		1	1
GCF_003473345.1	Bifidobacterium adolescentis	AF45-19	Contig		0	0	0	0	0		1	1
GCF_003856735.1	Bifidobacterium adolescentis	P2P3	Complete Genome		0	0	0	0	0		1	1
GCF_004167585.1	Bifidobacterium adolescentis	ca_0067	Contig		0	0	0	0	0		1	1
GCF_005845205.1	Bifidobacterium adolescentis	1001271st1_A4	Scaffold		0	0	0	0	0		1	1
GCF_009075795.1	Bifidobacterium adolescentis	BIOML-A227	Contig		0	0	0	0	0		1	1
GCF_009075815.1	Bifidobacterium adolescentis	BIOML-A209	Scaffold		0	0	0	0	0		1	1
GCF_009075885.1	Bifidobacterium adolescentis	BIOML-A245	Scaffold		0	0	0	0	0		1	1
GCF_009075895.1	Bifidobacterium adolescentis	BIOML-A188	Scaffold		0	0	0	0	0		1	1
GCF_009075915.1	Bifidobacterium adolescentis	BIOML-A235	Contig		0	0	0	0	0		1	1
GCF_009075925.1	Bifidobacterium adolescentis	BIOML-A236	Scaffold		0	0	0	0	0		1	1
GCF_009075935.1	Bifidobacterium adolescentis	BIOML-A234	Scaffold		0	0	0	0	0		1	1
GCF_009075975.1	Bifidobacterium adolescentis	BIOML-A232	Scaffold		0	0	0	0	0		1	1
GCF_009075995.1	Bifidobacterium adolescentis	BIOML-A186	Contig		0	0	0	0	0		1	1
GCF_009076015.1	Bifidobacterium adolescentis	BIOML-A185	Contig		0	0	0	0	0		1	1
GCF_009076025.1	Bifidobacterium adolescentis	BIOML-A230	Scaffold		0	0	0	0	0		1	1
GCF_009076045.1	Bifidobacterium adolescentis	BIOML-A165	Contig		0	0	0	0	0		1	1
GCF_009076055.1	Bifidobacterium adolescentis	BIOML-A233	Scaffold		0	0	0	0	0		1	1
GCF_009076095.1	Bifidobacterium adolescentis	BIOML-A170	Contig		0	0	0	0	0		1	1
GCF_009076115.1	Bifidobacterium adolescentis	BIOML-A231	Scaffold		0	0	0	0	0		1	1
GCF_009076125.1	Bifidobacterium adolescentis	BIOML-A167	Contig		0	0	0	0	0		1	1
GCF_009076145.1	Bifidobacterium adolescentis	BIOML-A166	Scaffold		0	0	0	0	0		1	1
GCF_009076155.1	Bifidobacterium adolescentis	BIOML-A169	Contig		0	0	0	0	0		1	1
GCF_009076185.1	Bifidobacterium adolescentis	BIOML-A223	Scaffold		0	0	0	0	0		1	1
GCF_009076225.1	Bifidobacterium adolescentis	BIOML-A168	Contig		0	0	0	0	0		1	1
GCF_009076235.1	Bifidobacterium adolescentis	BIOML-A229	Contig		0	0	0	0	0		1	1
GCF_009076245.1	Bifidobacterium adolescentis	BIOML-A225	Scaffold		0	0	0	0	0		1	1
GCF_009076265.1	Bifidobacterium adolescentis	BIOML-A221	Scaffold		0	0	0	0	0		1	1
GCF_009076275.1	Bifidobacterium adolescentis	BIOML-A222	Scaffold		0	0	0	0	0		1	1
GCF_009076315.1	Bifidobacterium adolescentis	BIOML-A147	Scaffold		0	0	0	0	0		1	1
GCF_009076335.1	Bifidobacterium adolescentis	BIOML-A220	Scaffold		0	0	0	0	0		1	1
GCF_009076345.1	Bifidobacterium adolescentis	BIOML-A218	Contig		0	0	0	0	0		1	1
GCF_009076355.1	Bifidobacterium adolescentis	BIOML-A219	Scaffold		0	0	0	0	0		1	1
GCF_009076405.1	Bifidobacterium adolescentis	BIOML-A217	Scaffold		0	0	0	0	0		1	1
GCF_009076415.1	Bifidobacterium adolescentis	BIOML-A149	Contig		0	0	0	0	0		1	1
GCF_009076425.1	Bifidobacterium adolescentis	BIOML-A211	Scaffold		0	0	0	0	0		1	1
GCF_009076445.1	Bifidobacterium adolescentis	BIOML-A216	Scaffold		0	0	0	0	0		1	1
GCF_009076465.1	Bifidobacterium adolescentis	BIOML-A146	Contig		0	0	0	0	0		1	1
GCF_009076505.1	Bifidobacterium adolescentis	BIOML-A148	Scaffold		0	0	0	0	0		1	1
GCF_009076515.1	Bifidobacterium adolescentis	BIOML-A215	Scaffold		0	0	0	0	0		1	1
GCF_009076535.1	Bifidobacterium adolescentis	BIOML-A213	Scaffold		0	0	0	0	0		1	1
GCF_009076565.1	Bifidobacterium adolescentis	BIOML-A151	Scaffold		0	0	0	0	0		1	1
GCF_009076575.1	Bifidobacterium adolescentis	BIOML-A214	Contig		0	0	0	0	0		1	1
GCF_009076585.1	Bifidobacterium adolescentis	BIOML-A212	Scaffold		0	0	0	0	0		1	1
GCF_009076595.1	Bifidobacterium adolescentis	BIOML-A210	Scaffold		0	0	0	0	0		1	1
GCF_009076625.1	Bifidobacterium adolescentis	BIOML-A204	Contig		0	0	0	0	0		1	1
GCF_009076655.1	Bifidobacterium adolescentis	BIOML-A208	Contig		0	0	0	0	0		1	1
GCF_009076675.1	Bifidobacterium adolescentis	BIOML-A203	Contig		0	0	0	0	0		1	1
GCF_009076695.1	Bifidobacterium adolescentis	BIOML-A202	Contig		0	0	0	0	0		1	1
GCF_009076715.1	Bifidobacterium adolescentis	BIOML-A201	Contig		0	0	0	0	0		1	1
GCF_009076725.1	Bifidobacterium adolescentis	BIOML-A200	Contig		0	0	0	0	0		1	1
GCF_009076755.1	Bifidobacterium adolescentis	BIOML-A199	Contig		0	0	0	0	0		1	1
GCF_009076785.1	Bifidobacterium adolescentis	BIOML-A198	Contig		0	0	0	0	0		1	1
GCF_009076795.1	Bifidobacterium adolescentis	BIOML-A195	Scaffold		0	0	0	0	0		1	1
GCF_009076805.1	Bifidobacterium adolescentis	BIOML-A194	Contig		0	0	0	0	0		1	1
GCF_009076815.1	Bifidobacterium adolescentis	BIOML-A197	Contig		0	0	0	0	0		1	1
GCF_009076825.1	Bifidobacterium adolescentis	BIOML-A196	Contig		0	0	0	0	0		1	1
GCF_009076885.1	Bifidobacterium adolescentis	BIOML-A183	Contig		0	0	0	0	0		1	1
GCF_009076895.1	Bifidobacterium adolescentis	BIOML-A191	Scaffold		0	0	0	0	0		1	1
GCF_009076905.1	Bifidobacterium adolescentis	BIOML-A193	Contig		0	0	0	0	0		1	1
GCF_009076915.1	Bifidobacterium adolescentis	BIOML-A192	Scaffold		0	0	0	0	0		1	1
GCF_009076925.1	Bifidobacterium adolescentis	BIOML-A190	Scaffold		0	0	0	0	0		1	1
GCF_009076975.1	Bifidobacterium adolescentis	BIOML-A179	Scaffold		0	0	0	0	0		1	1
GCF_009076985.1	Bifidobacterium adolescentis	BIOML-A181	Scaffold		0	0	0	0	0		1	1
GCF_009077005.1	Bifidobacterium adolescentis	BIOML-A182	Contig		0	0	0	0	0		1	1
GCF_009077015.1	Bifidobacterium adolescentis	BIOML-A180	Scaffold		0	0	0	0	0		1	1
GCF_009077045.1	Bifidobacterium adolescentis	BIOML-A177	Scaffold		0	0	0	0	0		1	1
GCF_009077055.1	Bifidobacterium adolescentis	BIOML-A178	Contig		0	0	0	0	0		1	1
GCF_009077075.1	Bifidobacterium adolescentis	BIOML-A176	Scaffold		0	0	0	0	0		1	1
GCF_009077125.1	Bifidobacterium adolescentis	BIOML-A175	Contig		0	0	0	0	0		1	1
GCF_009077135.1	Bifidobacterium adolescentis	BIOML-A174	Scaffold		0	0	0	0	0		1	1
GCF_009077145.1	Bifidobacterium adolescentis	BIOML-A173	Contig		0	0	0	0	0		1	1
GCF_009077155.1	Bifidobacterium adolescentis	BIOML-A172	Scaffold		0	0	0	0	0		1	1
GCF_009077185.1	Bifidobacterium adolescentis	BIOML-A171	Scaffold		0	0	0	0	0		1	1
GCF_009077225.1	Bifidobacterium adolescentis	BIOML-A164	Contig		0	0	0	0	0		1	1
GCF_009077235.1	Bifidobacterium adolescentis	BIOML-A163	Scaffold		0	0	0	0	0		1	1
GCF_009077265.1	Bifidobacterium adolescentis	BIOML-A162	Contig		0	0	0	0	0		1	1
GCF_009077285.1	Bifidobacterium adolescentis	BIOML-A160	Contig		0	0	0	0	0		1	1
GCF_009077295.1	Bifidobacterium adolescentis	BIOML-A161	Contig		0	0	0	0	0		1	1
GCF_009077325.1	Bifidobacterium adolescentis	BIOML-A159	Contig		0	0	0	0	0		1	1
GCF_009077335.1	Bifidobacterium adolescentis	BIOML-A158	Contig		0	0	0	0	0		1	1
GCF_009077345.1	Bifidobacterium adolescentis	BIOML-A157	Contig		0	0	0	0	0		1	1
GCF_009077375.1	Bifidobacterium adolescentis	BIOML-A155	Contig		0	0	0	0	0		1	1
GCF_009077425.1	Bifidobacterium adolescentis	BIOML-A154	Contig		0	0	0	0	0		1	1
GCF_009077435.1	Bifidobacterium adolescentis	BIOML-A150	Scaffold		0	0	0	0	0		1	1
GCF_009077445.1	Bifidobacterium adolescentis	BIOML-A152	Contig		0	0	0	0	0		1	1
GCF_009077455.1	Bifidobacterium adolescentis	BIOML-A153	Contig		0	0	0	0	0		1	1
GCF_009077475.1	Bifidobacterium adolescentis	BIOML-A144	Scaffold		0	0	0	0	0		1	1
GCF_009077515.1	Bifidobacterium adolescentis	BIOML-A141	Scaffold		0	0	0	0	0		1	1
GCF_009077535.1	Bifidobacterium adolescentis	BIOML-A142	Contig		0	0	0	0	0		1	1
GCF_009077545.1	Bifidobacterium adolescentis	BIOML-A143	Scaffold		0	0	0	0	0		1	1
GCF_009077555.1	Bifidobacterium adolescentis	BIOML-A140	Contig		0	0	0	0	0		1	1
GCF_009077585.1	Bifidobacterium adolescentis	BIOML-A139	Contig		0	0	0	0	0		1	1
GCF_009077615.1	Bifidobacterium adolescentis	BIOML-A137	Scaffold		0	0	0	0	0		1	1
GCF_009077625.1	Bifidobacterium adolescentis	BIOML-A138	Scaffold		0	0	0	0	0		1	1
GCF_009077645.1	Bifidobacterium adolescentis	BIOML-A136	Scaffold		0	0	0	0	0		1	1
GCF_009077655.1	Bifidobacterium adolescentis	BIOML-A135	Scaffold		0	0	0	0	0		1	1
GCF_009077675.1	Bifidobacterium adolescentis	BIOML-A134	Scaffold		0	0	0	0	0		1	1
GCF_009077715.1	Bifidobacterium adolescentis	BIOML-A132	Scaffold		0	0	0	0	0		1	1
GCF_009077745.1	Bifidobacterium adolescentis	BIOML-A131	Scaffold		0	0	0	0	0		1	1
GCF_009077755.1	Bifidobacterium adolescentis	BIOML-A247	Scaffold		0	0	0	0	0		1	1
GCF_009077765.1	Bifidobacterium adolescentis	BIOML-A207	Scaffold		0	0	0	0	0		1	1
GCF_009077785.1	Bifidobacterium adolescentis	BIOML-A224	Contig		0	0	0	0	0		1	1
GCF_009077825.1	Bifidobacterium adolescentis	BIOML-A206	Scaffold		0	0	0	0	0		1	1
GCF_009077845.1	Bifidobacterium adolescentis	BIOML-A205	Scaffold		0	0	0	0	0		1	1
GCF_009077875.1	Bifidobacterium adolescentis	BIOML-A248	Contig		0	0	0	0	0		1	1
GCF_009077905.1	Bifidobacterium adolescentis	BIOML-A241	Scaffold		0	0	0	0	0		1	1
GCF_009077935.1	Bifidobacterium adolescentis	BIOML-A226	Scaffold		0	0	0	0	0		1	1
GCF_009078025.1	Bifidobacterium adolescentis	BIOML-A228	Scaffold		0	0	0	0	0		1	1
GCF_009078135.1	Bifidobacterium adolescentis	BIOML-A244	Scaffold		0	0	0	0	0		1	1
GCF_009078155.1	Bifidobacterium adolescentis	BIOML-A243	Scaffold		0	0	0	0	0		1	1
GCF_009078175.1	Bifidobacterium adolescentis	BIOML-A187	Contig		0	0	0	0	0		1	1
GCF_009078185.1	Bifidobacterium adolescentis	BIOML-A242	Scaffold		0	0	0	0	0		1	1
GCF_009078225.1	Bifidobacterium adolescentis	BIOML-A240	Scaffold		0	0	0	0	0		1	1
GCF_009078235.1	Bifidobacterium adolescentis	BIOML-A238	Contig		0	0	0	0	0		1	1
GCF_009078255.1	Bifidobacterium adolescentis	BIOML-A189	Scaffold		0	0	0	0	0		1	1
GCF_009093185.1	Bifidobacterium adolescentis	BIOML-A130	Contig		0	0	0	0	0		1	1
GCF_009093245.1	Bifidobacterium adolescentis	BIOML-A129	Contig		0	0	0	0	0		1	1
GCF_009093255.1	Bifidobacterium adolescentis	BIOML-A126	Scaffold		0	0	0	0	0		1	1
GCF_009093265.1	Bifidobacterium adolescentis	BIOML-A106	Contig		0	0	0	0	0		1	1
GCF_009093295.1	Bifidobacterium adolescentis	BIOML-A111	Contig		0	0	0	0	0		1	1
GCF_009093315.1	Bifidobacterium adolescentis	BIOML-A92	Contig		0	0	0	0	0		1	1
GCF_009093345.1	Bifidobacterium adolescentis	BIOML-A110	Contig		0	0	0	0	0		1	1
GCF_009093365.1	Bifidobacterium adolescentis	BIOML-A107	Scaffold		0	0	0	0	0		1	1
GCF_009093375.1	Bifidobacterium adolescentis	BIOML-A88	Contig		0	0	0	0	0		1	1
GCF_009093385.1	Bifidobacterium adolescentis	BIOML-A108	Contig		0	0	0	0	0		1	1
GCF_009093435.1	Bifidobacterium adolescentis	BIOML-A91	Scaffold		0	0	0	0	0		1	1
GCF_009093455.1	Bifidobacterium adolescentis	BIOML-A73	Scaffold		0	0	0	0	0		1	1
GCF_009093465.1	Bifidobacterium adolescentis	BIOML-A68	Scaffold		0	0	0	0	0		1	1
GCF_009093495.1	Bifidobacterium adolescentis	BIOML-A89	Scaffold		0	0	0	0	0		1	1
GCF_009093515.1	Bifidobacterium adolescentis	BIOML-A70	Scaffold		0	0	0	0	0		1	1
GCF_009093535.1	Bifidobacterium adolescentis	BIOML-A69	Scaffold		0	0	0	0	0		1	1
GCF_009093555.1	Bifidobacterium adolescentis	BIOML-A71	Scaffold		0	0	0	0	0		1	1
GCF_009093575.1	Bifidobacterium adolescentis	BIOML-A52	Scaffold		0	0	0	0	0		1	1
GCF_009093585.1	Bifidobacterium adolescentis	BIOML-A35	Scaffold		0	0	0	0	0		1	1
GCF_009093625.1	Bifidobacterium adolescentis	BIOML-A34	Scaffold		0	0	0	0	0		1	1
GCF_009093645.1	Bifidobacterium adolescentis	BIOML-A33	Scaffold		0	0	0	0	0		1	1
GCF_009093655.1	Bifidobacterium adolescentis	BIOML-A17	Scaffold		0	0	0	0	0		1	1
GCF_009093675.1	Bifidobacterium adolescentis	BIOML-A15	Scaffold		0	0	0	0	0		1	1
GCF_009093725.1	Bifidobacterium adolescentis	BIOML-A133	Scaffold		0	0	0	0	0		1	1
GCF_009093735.1	Bifidobacterium adolescentis	BIOML-A13	Contig		0	0	0	0	0		1	1
GCF_009093745.1	Bifidobacterium adolescentis	BIOML-A125	Contig		0	0	0	0	0		1	1
GCF_009093795.1	Bifidobacterium adolescentis	BIOML-A124	Scaffold		0	0	0	0	0		1	1
GCF_009093805.1	Bifidobacterium adolescentis	BIOML-A123	Scaffold		0	0	0	0	0		1	1
GCF_009093845.1	Bifidobacterium adolescentis	BIOML-A121	Contig		0	0	0	0	0		1	1
GCF_009093875.1	Bifidobacterium adolescentis	BIOML-A122	Contig		0	0	0	0	0		1	1
GCF_009093885.1	Bifidobacterium adolescentis	BIOML-A120	Scaffold		0	0	0	0	0		1	1
GCF_009093925.1	Bifidobacterium adolescentis	BIOML-A118	Scaffold		0	0	0	0	0		1	1
GCF_009093985.1	Bifidobacterium adolescentis	BIOML-A117	Scaffold		0	0	0	0	0		1	1
GCF_009094005.1	Bifidobacterium adolescentis	BIOML-A115	Contig		0	0	0	0	0		1	1
GCF_009094035.1	Bifidobacterium adolescentis	BIOML-A114	Contig		0	0	0	0	0		1	1
GCF_009094075.1	Bifidobacterium adolescentis	BIOML-A105	Contig		0	0	0	0	0		1	1
GCF_009094095.1	Bifidobacterium adolescentis	BIOML-A103	Contig		0	0	0	0	0		1	1
GCF_009094115.1	Bifidobacterium adolescentis	BIOML-A104	Scaffold		0	0	0	0	0		1	1
GCF_009094125.1	Bifidobacterium adolescentis	BIOML-A102	Scaffold		0	0	0	0	0		1	1
GCF_009094165.1	Bifidobacterium adolescentis	BIOML-A101	Contig		0	0	0	0	0		1	1
GCF_009094175.1	Bifidobacterium adolescentis	BIOML-A99	Scaffold		0	0	0	0	0		1	1
GCF_009094185.1	Bifidobacterium adolescentis	BIOML-A100	Contig		0	0	0	0	0		1	1
GCF_009094245.1	Bifidobacterium adolescentis	BIOML-A97	Contig		0	0	0	0	0		1	1
GCF_009094255.1	Bifidobacterium adolescentis	BIOML-A96	Contig		0	0	0	0	0		1	1
GCF_009094265.1	Bifidobacterium adolescentis	BIOML-A95	Contig		0	0	0	0	0		1	1
GCF_009094305.1	Bifidobacterium adolescentis	BIOML-A93	Contig		0	0	0	0	0		1	1
GCF_009094315.1	Bifidobacterium adolescentis	BIOML-A94	Contig		0	0	0	0	0		1	1
GCF_009094325.1	Bifidobacterium adolescentis	BIOML-A86	Scaffold		0	0	0	0	0		1	1
GCF_009094355.1	Bifidobacterium adolescentis	BIOML-A85	Scaffold		0	0	0	0	0		1	1
GCF_009094365.1	Bifidobacterium adolescentis	BIOML-A82	Scaffold		0	0	0	0	0		1	1
GCF_009094415.1	Bifidobacterium adolescentis	BIOML-A84	Contig		0	0	0	0	0		1	1
GCF_009094425.1	Bifidobacterium adolescentis	BIOML-A79	Scaffold		0	0	0	0	0		1	1
GCF_009094475.1	Bifidobacterium adolescentis	BIOML-A81	Scaffold		0	0	0	0	0		1	1
GCF_009094485.1	Bifidobacterium adolescentis	BIOML-A80	Scaffold		0	0	0	0	0		1	1
GCF_009094495.1	Bifidobacterium adolescentis	BIOML-A77	Scaffold		0	0	0	0	0		1	1
GCF_009094515.1	Bifidobacterium adolescentis	BIOML-A78	Scaffold		0	0	0	0	0		1	1
GCF_009094545.1	Bifidobacterium adolescentis	BIOML-A75	Scaffold		0	0	0	0	0		1	1
GCF_009094565.1	Bifidobacterium adolescentis	BIOML-A74	Scaffold		0	0	0	0	0		1	1
GCF_009094575.1	Bifidobacterium adolescentis	BIOML-A66	Scaffold		0	0	0	0	0		1	1
GCF_009094585.1	Bifidobacterium adolescentis	BIOML-A65	Scaffold		0	0	0	0	0		1	1
GCF_009094615.1	Bifidobacterium adolescentis	BIOML-A63	Scaffold		0	0	0	0	0		1	1
GCF_009094645.1	Bifidobacterium adolescentis	BIOML-A61	Contig		0	0	0	0	0		1	1
GCF_009094655.1	Bifidobacterium adolescentis	BIOML-A59	Contig		0	0	0	0	0		1	1
GCF_009094675.1	Bifidobacterium adolescentis	BIOML-A60	Contig		0	0	0	0	0		1	1
GCF_009094695.1	Bifidobacterium adolescentis	BIOML-A57	Scaffold		0	0	0	0	0		1	1
GCF_009094705.1	Bifidobacterium adolescentis	BIOML-A50	Scaffold		0	0	0	0	0		1	1
GCF_009094745.1	Bifidobacterium adolescentis	BIOML-A51	Contig		0	0	0	0	0		1	1
GCF_009094765.1	Bifidobacterium adolescentis	BIOML-A56	Scaffold		0	0	0	0	0		1	1
GCF_009094775.1	Bifidobacterium adolescentis	BIOML-A49	Scaffold		0	0	0	0	0		1	1
GCF_009094795.1	Bifidobacterium adolescentis	BIOML-A48	Scaffold		0	0	0	0	0		1	1
GCF_009094805.1	Bifidobacterium adolescentis	BIOML-A46	Contig		0	0	0	0	0		1	1
GCF_009094855.1	Bifidobacterium adolescentis	BIOML-A47	Scaffold		0	0	0	0	0		1	1
GCF_009094875.1	Bifidobacterium adolescentis	BIOML-A45	Contig		0	0	0	0	0		1	1
GCF_009094885.1	Bifidobacterium adolescentis	BIOML-A44	Scaffold		0	0	0	0	0		1	1
GCF_009094895.1	Bifidobacterium adolescentis	BIOML-A43	Contig		0	0	0	0	0		1	1
GCF_009094905.1	Bifidobacterium adolescentis	BIOML-A42	Contig		0	0	0	0	0		1	1
GCF_009094955.1	Bifidobacterium adolescentis	BIOML-A41	Scaffold		0	0	0	0	0		1	1
GCF_009094965.1	Bifidobacterium adolescentis	BIOML-A40	Scaffold		0	0	0	0	0		1	1
GCF_009094985.1	Bifidobacterium adolescentis	BIOML-A38	Contig		0	0	0	0	0		1	1
GCF_009095005.1	Bifidobacterium adolescentis	BIOML-A36	Scaffold		0	0	0	0	0		1	1
GCF_009095055.1	Bifidobacterium adolescentis	BIOML-A32	Scaffold		0	0	0	0	0		1	1
GCF_009095065.1	Bifidobacterium adolescentis	BIOML-A30	Contig		0	0	0	0	0		1	1
GCF_009832825.1	Bifidobacterium adolescentis	ZJ2	Complete Genome		0	0	0	0	0		1	1
GCF_013249115.1	Bifidobacterium adolescentis	BIO5485	Contig		0	0	0	0	0		1	1
GCF_014524935.1	Bifidobacterium adolescentis	HD17T2H	Contig		0	0	0	0	0		1	1
GCF_015547885.1	Bifidobacterium adolescentis	BSD2780061688_150302_F11	Scaffold		0	0	0	0	0		1	1
GCF_015548665.1	Bifidobacterium adolescentis	1001270B_150601_E2	Scaffold		0	0	0	0	0		1	1
GCF_015548755.1	Bifidobacterium adolescentis	1001271B_150615_A4	Scaffold		0	0	0	0	0		1	1
GCF_015548985.1	Bifidobacterium adolescentis	1001095IJ_161003_D1	Scaffold		0	0	0	0	0		1	1
GCF_015549865.1	Bifidobacterium adolescentis	D31t1_170403_E3	Scaffold		0	0	0	0	0		1	1
GCF_015552825.1	Bifidobacterium adolescentis	D53t1_180928_D4	Scaffold		0	0	0	0	0		1	1
GCF_015553845.1	Bifidobacterium adolescentis	BSD2780061687b_171204_D1	Scaffold		0	0	0	0	0		1	1
GCF_015553925.1	Bifidobacterium adolescentis	BSD2780061687_150420_A4	Scaffold		0	0	0	0	0		1	1
GCF_015553955.1	Bifidobacterium adolescentis	1001095IJ_161003_A7	Scaffold		0	0	0	0	0		1	1
GCF_015554265.1	Bifidobacterium adolescentis	1001099B_141217_F6	Contig		0	0	0	0	0		1	1
GCF_015555595.1	Bifidobacterium adolescentis	D59t2_181005_G7	Contig		0	0	0	0	0		1	1
GCF_015557595.1	Bifidobacterium adolescentis	1001283B150304_161114_G1	Scaffold		0	0	0	0	0		1	1
GCF_015557685.1	Bifidobacterium adolescentis	1001262B_160229_D10	Scaffold		0	0	0	0	0		1	1
GCF_015558085.1	Bifidobacterium adolescentis	BSD2780120874b_170522_D7	Scaffold		0	0	0	0	0		1	1
GCF_015558415.1	Bifidobacterium adolescentis	D52t1_170925_B8	Scaffold		0	0	0	0	0		1	1
GCF_015558565.1	Bifidobacterium adolescentis	1001275B_160808_D1	Scaffold		0	0	0	0	0		1	1
GCF_015558575.1	Bifidobacterium adolescentis	D46t1_190503_C9	Scaffold		0	0	0	0	0		1	1
GCF_015558745.1	Bifidobacterium adolescentis	1001713B170214_170313_A6	Scaffold		0	0	0	0	0		1	1
GCF_015559505.1	Bifidobacterium adolescentis	D52t1_170925_G1	Scaffold		0	0	0	0	0		1	1
GCF_015560095.1	Bifidobacterium adolescentis	1001270J_160509_E8	Contig		0	0	0	0	0		1	1
GCF_016069975.1	Bifidobacterium adolescentis	VKPM Ac-1245	Contig		0	0	0	0	0		1	1
GCF_017815835.1	Bifidobacterium adolescentis	PRL2019	Complete Genome		0	0	0	0	0		1	1
GCF_018785705.1	Bifidobacterium adolescentis	MCC258	Scaffold		0	0	0	0	0		1	1
GCF_018785715.1	Bifidobacterium adolescentis	MCC257	Scaffold		0	0	0	0	0		1	1
GCF_019041695.1	Bifidobacterium adolescentis	MSK.8.32	Contig		0	0	0	0	0		1	1
GCF_019041975.1	Bifidobacterium adolescentis	MSK.7.22	Contig		0	0	0	0	0		1	1
GCF_019042035.1	Bifidobacterium adolescentis	MSK.7.17	Contig		0	0	0	0	0		1	1
GCF_019042045.1	Bifidobacterium adolescentis	MSK.7.2	Contig		0	0	0	0	0		1	1
GCF_019127685.1	Bifidobacterium adolescentis	MSK.21.29	Contig		0	0	0	0	0		1	1
GCF_019127775.1	Bifidobacterium adolescentis	MSK.20.73	Contig		0	0	0	0	0		1	1
GCF_019127835.1	Bifidobacterium adolescentis	MSK.20.45	Contig		0	0	0	0	0		1	1
GCF_019128025.1	Bifidobacterium adolescentis	MSK.20.2	Contig		0	0	0	0	0		1	1
GCF_019129365.1	Bifidobacterium adolescentis	MSK.17.32	Contig		0	0	0	0	0		1	1
GCF_019131675.1	Bifidobacterium adolescentis	MSK.11.28	Contig		0	0	0	0	0		1	1
GCF_019734235.1	Bifidobacterium adolescentis	K09	Scaffold		0	0	0	0	0		1	1
GCF_019734295.1	Bifidobacterium adolescentis	K07	Scaffold		0	0	0	0	0		1	1
GCF_019972965.1	Bifidobacterium adolescentis	4-2	Contig		0	0	0	0	0		1	1
GCF_020686885.1	Bifidobacterium adolescentis	CLA-AA-H280	Contig		0	0	0	0	0		1	1
GCF_022133115.1	Bifidobacterium adolescentis	MSK.17.72	Contig		0	0	0	0	0		1	1
GCF_022135325.1	Bifidobacterium adolescentis	DFI.7.20	Contig		0	0	0	0	0		1	1
GCF_022135445.1	Bifidobacterium adolescentis	DFI.7.17	Contig		0	0	0	0	0		1	1
GCF_022136605.1	Bifidobacterium adolescentis	DFI.5.12	Contig		0	0	0	0	0		1	1
GCF_023497865.1	Bifidobacterium adolescentis	NB2B-16-TSAB	Chromosome		0	0	0	0	0		1	1
GCF_024460485.1	Bifidobacterium adolescentis	SL.1.01	Contig		0	0	0	0	0		1	1
GCF_024462145.1	Bifidobacterium adolescentis	DFI.7.24	Contig		0	0	0	0	0		1	1
GCF_025289145.1	Bifidobacterium adolescentis	E298b (Variant c)	Scaffold		0	0	0	0	0		1	1
GCF_027659405.1	Bifidobacterium adolescentis	AM104-26	Scaffold		0	0	0	0	0		1	1
GCF_027659485.1	Bifidobacterium adolescentis	AM104-19	Scaffold		0	0	0	0	0		1	1
GCF_027659585.1	Bifidobacterium adolescentis	AM104-10	Scaffold		0	0	0	0	0		1	1
GCF_027660605.1	Bifidobacterium adolescentis	AM100-PB1-1D-7A	Scaffold		0	0	0	0	0		1	1
GCF_027661345.1	Bifidobacterium adolescentis	AM100_PB1_4D_35A	Scaffold		0	0	0	0	0		1	1
GCF_027662625.1	Bifidobacterium adolescentis	AM08-20	Scaffold		0	0	0	0	0		1	1
GCF_027663065.1	Bifidobacterium adolescentis	AM04S-55	Scaffold		0	0	0	0	0		1	1
GCF_027663325.1	Bifidobacterium adolescentis	AM04S-30	Scaffold		0	0	0	0	0		1	1
GCF_027664095.1	Bifidobacterium adolescentis	AF98-44	Scaffold		0	0	0	0	0		1	1
GCF_027664355.1	Bifidobacterium adolescentis	AF96-43M2TA	Scaffold		0	0	0	0	0		1	1
GCF_027664445.1	Bifidobacterium adolescentis	AF96-10M2bTA	Scaffold		0	0	0	0	0		1	1
GCF_027664845.1	Bifidobacterium adolescentis	AF92-02A	Contig		0	0	0	0	0		1	1
GCF_027664925.1	Bifidobacterium adolescentis	AF91-08b2A	Scaffold		0	0	0	0	0		1	1
GCF_027665025.1	Bifidobacterium adolescentis	AF91-02b2A	Scaffold		0	0	0	0	0		1	1
GCF_027665765.1	Bifidobacterium adolescentis	AF77-07pH10T	Scaffold		0	0	0	0	0		1	1
GCF_027667065.1	Bifidobacterium adolescentis	AM66-51ACA	Scaffold		0	0	0	0	0		1	1
GCF_027667545.1	Bifidobacterium adolescentis	AM64-1ACA	Scaffold		0	0	0	0	0		1	1
GCF_027667565.1	Bifidobacterium adolescentis	AM64-16A	Scaffold		0	0	0	0	0		1	1
GCF_027667855.1	Bifidobacterium adolescentis	AM63-10LNA	Scaffold		0	0	0	0	0		1	1
GCF_027668055.1	Bifidobacterium adolescentis	AM62-3LBA	Scaffold		0	0	0	0	0		1	1
GCF_027669735.1	Bifidobacterium adolescentis	AM42-3ACA	Scaffold		0	0	0	0	0		1	1
GCF_027670265.1	Bifidobacterium adolescentis	AM33-7A	Scaffold		0	0	0	0	0		1	1
GCF_027671425.1	Bifidobacterium adolescentis	AM22-8LB	Scaffold		0	0	0	0	0		1	1
GCF_027673835.1	Bifidobacterium adolescentis	AM113-155	Scaffold		0	0	0	0	0		1	1
GCF_027674175.1	Bifidobacterium adolescentis	AM113-123	Scaffold		0	0	0	0	0		1	1
GCF_027674505.1	Bifidobacterium adolescentis	AM110-99	Scaffold		0	0	0	0	0		1	1
GCF_027674755.1	Bifidobacterium adolescentis	AM110-71	Scaffold		0	0	0	0	0		1	1
GCF_027674825.1	Bifidobacterium adolescentis	AM110-65	Scaffold		0	0	0	0	0		1	1
GCF_027674835.1	Bifidobacterium adolescentis	AM110-66	Scaffold		0	0	0	0	0		1	1
GCF_027675045.1	Bifidobacterium adolescentis	AM110-49	Scaffold		0	0	0	0	0		1	1
GCF_027675505.1	Bifidobacterium adolescentis	UN03-88	Scaffold		0	0	0	0	0		1	1
GCF_027675705.1	Bifidobacterium adolescentis	UN03-43	Scaffold		0	0	0	0	0		1	1
GCF_027677065.1	Bifidobacterium adolescentis	TM12-7AA	Scaffold		0	0	0	0	0		1	1
GCF_027677245.1	Bifidobacterium adolescentis	TM12-17NEA	Scaffold		0	0	0	0	0		1	1
GCF_027678985.1	Bifidobacterium adolescentis	TM115-199	Scaffold		0	0	0	0	0		1	1
GCF_027679025.1	Bifidobacterium adolescentis	TM115-196	Scaffold		0	0	0	0	0		1	1
GCF_027679215.1	Bifidobacterium adolescentis	TM115-174	Scaffold		0	0	0	0	0		1	1
GCF_027679275.1	Bifidobacterium adolescentis	TM115-173	Scaffold		0	0	0	0	0		1	1
GCF_027679525.1	Bifidobacterium adolescentis	TM115-142	Scaffold		0	0	0	0	0		1	1
GCF_027680115.1	Bifidobacterium adolescentis	TM114-80	Scaffold		0	0	0	0	0		1	1
GCF_027680225.1	Bifidobacterium adolescentis	TM114-58	Scaffold		0	0	0	0	0		1	1
GCF_027680245.1	Bifidobacterium adolescentis	TM114-59	Scaffold		0	0	0	0	0		1	1
GCF_027680405.1	Bifidobacterium adolescentis	TM114-41	Scaffold		0	0	0	0	0		1	1
GCF_027680425.1	Bifidobacterium adolescentis	TM114-23	Scaffold		0	0	0	0	0		1	1
GCF_027680435.1	Bifidobacterium adolescentis	TM114-24	Scaffold		0	0	0	0	0		1	1
GCF_027680445.1	Bifidobacterium adolescentis	TM114-35	Contig		0	0	0	0	0		1	1
GCF_027682745.1	Bifidobacterium adolescentis	AF51-06b1	Scaffold		0	0	0	0	0		1	1
GCF_027683145.1	Bifidobacterium adolescentis	AF39-1ATA	Scaffold		0	0	0	0	0		1	1
GCF_027683385.1	Bifidobacterium adolescentis	AF35-2A	Scaffold		0	0	0	0	0		1	1
GCF_027683605.1	Bifidobacterium adolescentis	AF32-13BHA	Contig		0	0	0	0	0		1	1
GCF_027686185.1	Bifidobacterium adolescentis	AF102-65	Scaffold		0	0	0	0	0		1	1
GCF_027688555.1	Bifidobacterium adolescentis	AF02-8	Scaffold		0	0	0	0	0		1	1
GCF_027688985.1	Bifidobacterium adolescentis	TM114-15	Contig		0	0	0	0	0		1	1
GCF_027689035.1	Bifidobacterium adolescentis	TM114-19	Scaffold		0	0	0	0	0		1	1
GCF_027689275.1	Bifidobacterium adolescentis	TM114-12	Scaffold		0	0	0	0	0		1	1
GCF_027689355.1	Bifidobacterium adolescentis	TM114-10	Scaffold		0	0	0	0	0		1	1
GCF_027690155.1	Bifidobacterium adolescentis	TF12-10ATA	Scaffold		0	0	0	0	0		1	1
GCF_027690405.1	Bifidobacterium adolescentis	TF10-6AT	Scaffold		0	0	0	0	0		1	1
GCF_027690435.1	Bifidobacterium adolescentis	TF10-6AC	Scaffold		0	0	0	0	0		1	1
GCF_027695025.1	Bifidobacterium adolescentis	OF03-5A	Scaffold		0	0	0	0	0		1	1
GCF_027695195.1	Bifidobacterium adolescentis	OF01-12LBA	Scaffold		0	0	0	0	0		1	1
GCF_027699045.1	Bifidobacterium adolescentis	AM87-02CMCA	Scaffold		0	0	0	0	0		1	1
GCF_028198275.1	Bifidobacterium adolescentis	1001283st1_E5_1001283B150210_160208	Scaffold		0	0	0	0	0		1	1
GCF_028198285.1	Bifidobacterium adolescentis	1001713st1_B1_1001713B170207_170306	Scaffold		0	0	0	0	0		1	1
GCF_028198315.1	Bifidobacterium adolescentis	1025st1_C4_1025SCRN_200924	Scaffold		0	0	0	0	0		1	1
GCF_028198335.1	Bifidobacterium adolescentis	1001713st1_H6_1001713B170214_170313	Scaffold		0	0	0	0	0		1	1
GCF_028198355.1	Bifidobacterium adolescentis	1001713st1_C4_1001713B170207_170306	Scaffold		0	0	0	0	0		1	1
GCF_028198375.1	Bifidobacterium adolescentis	1001713st1_A3_1001713B170214_170313	Scaffold		0	0	0	0	0		1	1
GCF_028198385.1	Bifidobacterium adolescentis	1001713st1_A10_1001713B170214_170313	Scaffold		0	0	0	0	0		1	1
GCF_028198415.1	Bifidobacterium adolescentis	1001283st1_H8_1001285H_161024	Scaffold		0	0	0	0	0		1	1
GCF_028198435.1	Bifidobacterium adolescentis	1001283st1_G1_1001285H_161024	Scaffold		0	0	0	0	0		1	1
GCF_028198445.1	Bifidobacterium adolescentis	1001283st1_E11_1001285I_161205	Scaffold		0	0	0	0	0		1	1
GCF_028198475.1	Bifidobacterium adolescentis	1001283st1_B10_1001283B150304_161114	Scaffold		0	0	0	0	0		1	1
GCF_028198515.1	Bifidobacterium adolescentis	1001283st1_F7_1001287H_170206	Scaffold		0	0	0	0	0		1	1
GCF_028198525.1	Bifidobacterium adolescentis	1001283st1_E2_1001283B150217_161031	Scaffold		0	0	0	0	0		1	1
GCF_028198535.1	Bifidobacterium adolescentis	1001283st1_G1_1001283B150210_160208	Scaffold		0	0	0	0	0		1	1
GCF_028198575.1	Bifidobacterium adolescentis	1001283st1_E5_1001283B150217_161031	Scaffold		0	0	0	0	0		1	1
GCF_028198595.1	Bifidobacterium adolescentis	1001262st1_A3_1001262B_160229	Contig		0	0	0	0	0		1	1
GCF_028198615.1	Bifidobacterium adolescentis	1001283st1_E1_1001283B150225_161107	Scaffold		0	0	0	0	0		1	1
GCF_028198635.1	Bifidobacterium adolescentis	1001262st1_H9_1001262B_160229	Scaffold		0	0	0	0	0		1	1
GCF_028198645.1	Bifidobacterium adolescentis	1001271st1_E2_1001271B_151109	Scaffold		0	0	0	0	0		1	1
GCF_028198655.1	Bifidobacterium adolescentis	1001283st1_D4_1001283B150210_160208	Scaffold		0	0	0	0	0		1	1
GCF_028198695.1	Bifidobacterium adolescentis	1001275st1_H9_1001275B_160808	Scaffold		0	0	0	0	0		1	1
GCF_028198715.1	Bifidobacterium adolescentis	1025st1_H11_1025SCRN_200924	Scaffold		0	0	0	0	0		1	1
GCF_028198755.1	Bifidobacterium adolescentis	2217st1_D9_2217SCRN_200827	Scaffold		0	0	0	0	0		1	1
GCF_028198765.1	Bifidobacterium adolescentis	1028st1_G12_1028SCRN_200821	Scaffold		0	0	0	0	0		1	1
GCF_028198795.1	Bifidobacterium adolescentis	1001283st1_G7_1001283B150225_161107	Scaffold		0	0	0	0	0		1	1
GCF_028198805.1	Bifidobacterium adolescentis	1001283st1_H8_1001283B150210_160208	Scaffold		0	0	0	0	0		1	1
GCF_028198835.1	Bifidobacterium adolescentis	1028st1_B1_1028SCRN_200821	Scaffold		0	0	0	0	0		1	1
GCF_028198845.1	Bifidobacterium adolescentis	1001283st1_G9_1001283B150225_161107	Scaffold		0	0	0	0	0		1	1
GCF_028198875.1	Bifidobacterium adolescentis	1028st1_H9_1028SCRN_200821	Scaffold		0	0	0	0	0		1	1
GCF_028198885.1	Bifidobacterium adolescentis	1028st1_F5_1028SCRN_200821	Scaffold		0	0	0	0	0		1	1
GCF_028198915.1	Bifidobacterium adolescentis	1028st1_A6_1028SCRN_200821	Scaffold		0	0	0	0	0		1	1
GCF_028198935.1	Bifidobacterium adolescentis	1025st1_G6_1025SCRN_200924	Scaffold		0	0	0	0	0		1	1
GCF_028198975.1	Bifidobacterium adolescentis	1001283st1_D1_1001285H_161024	Scaffold		0	0	0	0	0		1	1
GCF_028198995.1	Bifidobacterium adolescentis	1001283st1_B3_1001287H_170206	Scaffold		0	0	0	0	0		1	1
GCF_028199035.1	Bifidobacterium adolescentis	1001283st1_B2_1001285I_161205	Scaffold		0	0	0	0	0		1	1
GCF_028199075.1	Bifidobacterium adolescentis	1001270st2_H4_1001270J_160509	Contig		0	0	0	0	0		1	1
GCF_028199085.1	Bifidobacterium adolescentis	1001262st1_E11_1001262B_160229	Scaffold		0	0	0	0	0		1	1
GCF_028199115.1	Bifidobacterium adolescentis	1001270st2_E8_1001270J_160509	Contig		0	0	0	0	0		1	1
GCF_028199125.1	Bifidobacterium adolescentis	1001270st2_D7_1001270J_160509	Contig		0	0	0	0	0		1	1
GCF_028199135.1	Bifidobacterium adolescentis	1001270st2_A7_1001270J_160509	Contig		0	0	0	0	0		1	1
GCF_028203235.1	Bifidobacterium adolescentis	H7_h1001262B_191106	Contig		0	0	0	0	0		1	1
GCF_028204285.1	Bifidobacterium adolescentis	F8_h1001262B_191106	Contig		0	0	0	0	0		1	1
GCF_028204385.1	Bifidobacterium adolescentis	C1_h1001262B_191106	Scaffold		0	0	0	0	0		1	1
GCF_028204435.1	Bifidobacterium adolescentis	B10_h1001262B_191106	Contig		0	0	0	0	0		1	1
GCF_028204735.1	Bifidobacterium adolescentis	B1_h1001713B170204_200309	Scaffold		0	0	0	0	0		1	1
GCF_028204755.1	Bifidobacterium adolescentis	A10_h1001713B170204_200309	Scaffold		0	0	0	0	0		1	1
GCF_028204835.1	Bifidobacterium adolescentis	A4_h1001283B150217_200217	Scaffold		0	0	0	0	0		1	1
GCF_028204905.1	Bifidobacterium adolescentis	RTP21191st1_A3_RTP31078_200813	Scaffold		0	0	0	0	0		1	1
GCF_028205095.1	Bifidobacterium adolescentis	F6_hBSD2780061687_210209	Scaffold		0	0	0	0	0		1	1
GCF_028205135.1	Bifidobacterium adolescentis	RTP21191st1_G3_RTP21191_200730	Scaffold		0	0	0	0	0		1	1
GCF_028205155.1	Bifidobacterium adolescentis	G2_hBSD2780061687b_210117	Scaffold		0	0	0	0	0		1	1
GCF_028205205.1	Bifidobacterium adolescentis	H2_hBSD2780061687_210209	Scaffold		0	0	0	0	0		1	1
GCF_028205255.1	Bifidobacterium adolescentis	J1100826st1_A1_J1100826_190719	Scaffold		0	0	0	0	0		1	1
GCF_028205435.1	Bifidobacterium adolescentis	A5_hBSD2780061687_210209	Contig		0	0	0	0	0		1	1
GCF_028205515.1	Bifidobacterium adolescentis	C10_h1001283B150217_200217	Contig		0	0	0	0	0		1	1
GCF_028205525.1	Bifidobacterium adolescentis	J1100826st1_E2_J1100826_190719	Scaffold		0	0	0	0	0		1	1
GCF_028205655.1	Bifidobacterium adolescentis	J1100826st1_C2_J1100826_190719	Scaffold		0	0	0	0	0		1	1
GCF_028205665.1	Bifidobacterium adolescentis	F4_h1001283B150217_200217	Scaffold		0	0	0	0	0		1	1
GCF_028205755.1	Bifidobacterium adolescentis	D31st1_A9_D31t1_170403	Scaffold		0	0	0	0	0		1	1
GCF_028205955.1	Bifidobacterium adolescentis	BSD3178071176st2_C3_BSD3178071176_160815	Scaffold		0	0	0	0	0		1	1
GCF_028206085.1	Bifidobacterium adolescentis	BSD3448080968st1_H11_BSD3448080968_160620	Scaffold		0	0	0	0	0		1	1
GCF_028206125.1	Bifidobacterium adolescentis	2226st1_D3_2226SCRN_200925	Contig		0	0	0	0	0		1	1
GCF_028206155.1	Bifidobacterium adolescentis	BSD2780120874st1_E1_BSD2780120874_150323	Scaffold		0	0	0	0	0		1	1
GCF_028206205.1	Bifidobacterium adolescentis	BSD2780061687st1_E8_BSD2780061687_150420	Scaffold		0	0	0	0	0		1	1
GCF_028206235.1	Bifidobacterium adolescentis	BSD2780120874st1_D12_BSD2780120874_150323	Scaffold		0	0	0	0	0		1	1
GCF_028206265.1	Bifidobacterium adolescentis	BSD3178071175st1_E1_BSD3178071175_160912	Scaffold		0	0	0	0	0		1	1
GCF_028206315.1	Bifidobacterium adolescentis	BSD2780120874st1_B3_BSD2780120874_150323	Scaffold		0	0	0	0	0		1	1
GCF_028206345.1	Bifidobacterium adolescentis	BSD2780120874st1_G7_BSD2780120874_150323	Scaffold		0	0	0	0	0		1	1
GCF_028206365.1	Bifidobacterium adolescentis	BSD3178071175st1_E8_BSD3178071175_160912	Scaffold		0	0	0	0	0		1	1
GCF_028206575.1	Bifidobacterium adolescentis	BSD2780061687st1_B2_BSD2780061687_150420	Scaffold		0	0	0	0	0		1	1
GCF_028368165.1	Bifidobacterium adolescentis	RTP21484st1_C8_RTP21484_190118	Contig		0	0	0	0	0		1	1
GCF_028743295.1	Bifidobacterium adolescentis	LMG 10502	Complete Genome		0	0	0	0	0		1	1
GCF_029340105.1	Bifidobacterium adolescentis	RC7_19002_UC	Contig		0	0	0	0	0		1	1
GCF_029340115.1	Bifidobacterium adolescentis	RC10_19003_HHC	Contig		0	0	0	0	0		1	1
GCF_029340235.1	Bifidobacterium adolescentis	RC12_19003_HHC	Contig		0	0	0	0	0		1	1
GCF_029855065.1	Bifidobacterium adolescentis	iVS-1	Complete Genome		0	0	0	0	0		1	1
GCF_036814365.1	Bifidobacterium adolescentis	B4A4	Contig		0	0	0	0	0		1	1
GCF_036814965.1	Bifidobacterium adolescentis	B24	Contig		0	0	0	0	0		1	1
GCF_039063575.1	Bifidobacterium adolescentis	2227st2_E5_2227SCRN_220401	Scaffold		0	0	0	0	0		1	1
GCF_039063605.1	Bifidobacterium adolescentis	2218st1_B1_2218SCRN_220325	Scaffold		0	0	0	0	0		1	1
GCF_039067245.1	Bifidobacterium adolescentis	2227st1_C9_2227SCRN_220401	Scaffold		0	0	0	0	0		1	1
GCF_039067425.1	Bifidobacterium adolescentis	2218st2_C5_2218SCRN_220325	Scaffold		0	0	0	0	0		1	1
GCF_039733735.1	Bifidobacterium adolescentis	RTP31081st1_G7_RTP31081_211007	Scaffold		0	0	0	0	0		1	1
GCF_039733765.1	Bifidobacterium adolescentis	RTP21428st2_C11_RTP21428_210409	Scaffold		0	0	0	0	0		1	1
GCF_039733785.1	Bifidobacterium adolescentis	RTP21428st1_A6_RTP21428_210409	Scaffold		0	0	0	0	0		1	1
GCF_039734185.1	Bifidobacterium adolescentis	BSD3178071176st2_C4_BSD3178071176_160815	Scaffold		0	0	0	0	0		1	1
GCF_039734205.1	Bifidobacterium adolescentis	1001271st1_H11_1001271B_151109	Scaffold		0	0	0	0	0		1	1
GCF_039754455.1	Bifidobacterium adolescentis	RTP31081st1_H11_RTP31081_211007	Scaffold		0	0	0	0	0		1	1
GCF_039754495.1	Bifidobacterium adolescentis	RTP21428st1_H7_RTP21428_210409	Scaffold		0	0	0	0	0		1	1
GCF_039754515.1	Bifidobacterium adolescentis	RTP31081st1_C8_RTP31081_211007	Scaffold		0	0	0	0	0		1	1
GCF_039754535.1	Bifidobacterium adolescentis	RTP21428st1_G6_RTP21428_210409	Scaffold		0	0	0	0	0		1	1
GCF_039754595.1	Bifidobacterium adolescentis	RTP21428st1_E9_RTP21428_210409	Scaffold		0	0	0	0	0		1	1
GCF_039759755.1	Bifidobacterium adolescentis	BSD3178071176st3_B4_BSD3178071176_160815	Scaffold		0	0	0	0	0		1	1
GCF_039759795.1	Bifidobacterium adolescentis	D52st2_D9_D52t1_170925	Scaffold		0	0	0	0	0		1	1
GCF_039759815.1	Bifidobacterium adolescentis	BSD3178071176st2_G3_BSD3178071176_160815	Scaffold		0	0	0	0	0		1	1
GCF_039759835.1	Bifidobacterium adolescentis	BSD2780061687st1_F3_BSD2780061687_150420	Scaffold		0	0	0	0	0		1	1
GCF_039759855.1	Bifidobacterium adolescentis	BSD3178071176st2_F11_BSD3178071176_160815	Scaffold		0	0	0	0	0		1	1
GCF_039759875.1	Bifidobacterium adolescentis	BSD3178071176st1_E3_BSD3178071176_160815	Scaffold		0	0	0	0	0		1	1
GCF_039759895.1	Bifidobacterium adolescentis	BSD2780061687st1_G10_BSD2780061687_150420	Contig		0	0	0	0	0		1	1
GCF_039759915.1	Bifidobacterium adolescentis	BSD3178071176st2_C12_BSD3178071176_160815	Scaffold		0	0	0	0	0		1	1
GCF_039759935.1	Bifidobacterium adolescentis	BSD2780061687st1_E1_BSD2780061687_150420	Scaffold		0	0	0	0	0		1	1
GCF_039759955.1	Bifidobacterium adolescentis	BSD2780061687st1_B1_BSD2780061687_150420	Scaffold		0	0	0	0	0		1	1
GCF_039759975.1	Bifidobacterium adolescentis	1001271st2_D1_1001271B_150615	Scaffold		0	0	0	0	0		1	1
GCF_039759995.1	Bifidobacterium adolescentis	1001271st2_H5_1001271B_151109	Scaffold		0	0	0	0	0		1	1
GCF_039760015.1	Bifidobacterium adolescentis	1001271st1_G1_1001271B_150615	Contig		0	0	0	0	0		1	1
GCF_039760035.1	Bifidobacterium adolescentis	1001271st1_H1_1001271B_150615	Scaffold		0	0	0	0	0		1	1
GCF_039760055.1	Bifidobacterium adolescentis	1001271st1_D4_1001271B_151109	Scaffold		0	0	0	0	0		1	1
GCF_039760075.1	Bifidobacterium adolescentis	1001271st1_C1_1001271B_151109	Scaffold		0	0	0	0	0		1	1
GCF_039760095.1	Bifidobacterium adolescentis	1001099st1_F6_1001099B_141217	Contig		0	0	0	0	0		1	1
GCF_039760115.1	Bifidobacterium adolescentis	1001271st1_A12_1001271B_151109	Scaffold		0	0	0	0	0		1	1
GCF_039760135.1	Bifidobacterium adolescentis	1001271st1_A9_1001271B_151109	Scaffold		0	0	0	0	0		1	1
GCF_039760155.1	Bifidobacterium adolescentis	1001099st1_B8_1001099B_141217	Scaffold		0	0	0	0	0		1	1
GCF_039760175.1	Bifidobacterium adolescentis	1001099st1_B1_1001099B_141217	Scaffold		0	0	0	0	0		1	1
GCF_040092835.1	Bifidobacterium adolescentis	CLA-AP-H23	Contig		0	0	0	0	0		1	1
GCF_040092935.1	Bifidobacterium adolescentis	CLA-AP-H11	Contig		0	0	0	0	0		1	1
GCF_040093435.1	Bifidobacterium adolescentis	CLA-AA-H289	Contig		0	0	0	0	0		1	1
GCF_040093485.1	Bifidobacterium adolescentis	CLA-AA-H280	Contig		0	0	0	0	0		1	1
GCF_040094355.1	Bifidobacterium adolescentis	CLA-AA-H230	Contig		0	0	0	0	0		1	1
GCF_040097245.1	Bifidobacterium adolescentis	CLA-SR-H001	Contig		0	0	0	0	0		1	1
GCF_040097985.1	Bifidobacterium adolescentis	CLA-JM-H47	Contig		0	0	0	0	0		1	1
GCF_040098265.1	Bifidobacterium adolescentis	CLA-JM-H28	Contig		0	0	0	0	0		1	1
GCF_900445615.1	Bifidobacterium adolescentis	NCTC11814	Contig		0	0	0	0	0		1	1
GCF_902386735.1	Bifidobacterium adolescentis	MGYG-HGUT-02395	Complete Genome		0	0	0	0	0		1	1
GCF_000010425.1	Bifidobacterium adolescentis	ATCC 15703	Complete Genome		0	0	0	0	0		1	1
GCF_000435235.1	Bifidobacterium adolescentis	CAXT01	Scaffold		0	0	0	0	0		1	1
GCF_000702865.1	Bifidobacterium adolescentis	DSM 20087	Contig		0	0	0	0	0		1	1
GCF_000741415.1	Bifidobacterium adolescentis	JCM 15918	Contig		0	0	0	0	0		1	1
GCF_000771705.1	Bifidobacterium adolescentis	JCM 15918	Contig		0	0	0	0	0		1	1
GCF_000154085.1	Bifidobacterium adolescentis	L2-32	Scaffold		0	0	0	0	0		1	1
GCF_003315635.1	Bifidobacterium aemilianum	XV10	Contig		0	0	0	0	0		1	1
GCF_010667685.1	Bifidobacterium aerophilum	TRE17	Scaffold		0	0	0	0	0		1	1
GCF_001417815.1	Bifidobacterium aesculapii	DSM 26737	Contig		0	0	0	0	0		1	1
GCF_018555435.2	Bifidobacterium amazonense	MA1	Scaffold		1	1	1	1	1		1	1
GCF_000741065.1	Bifidobacterium angulatum	LMG 11039	Contig		0	0	0	0	0		1	1
GCF_000966445.2	Bifidobacterium angulatum	GT102	Complete Genome		0	0	0	0	0		1	1
GCF_036302325.1	Bifidobacterium angulatum	DOME_MAG_11713	Contig		0	0	0	0	0		1	1
GCF_039759715.1	Bifidobacterium angulatum	RTP21484st1_D10_RTP21484_190118	Scaffold		0	0	0	0	0		1	1
GCF_039759735.1	Bifidobacterium angulatum	RTP21484st1_B11_RTP21484_190118	Scaffold		0	0	0	0	0		1	1
GCF_039759775.1	Bifidobacterium angulatum	RTP21484st1_B1_RTP21484_190118	Scaffold		0	0	0	0	0		1	1
GCF_902386725.1	Bifidobacterium angulatum	MGYG-HGUT-02397	Contig		0	0	0	0	0		1	1
GCF_958348195.1	Bifidobacterium angulatum	ERR8263865_bin.24_MetaWRAP_v1.3_MAG	Contig		0	0	0	0	0		1	1
GCF_000156635.1	Bifidobacterium angulatum	DSM 20098	Scaffold		0	0	0	0	0		1	1
GCF_000771205.1	Bifidobacterium angulatum	DSM 20098	Contig		0	0	0	0	0		1	1
GCF_001025155.1	Bifidobacterium angulatum	JCM 7096	Complete Genome		0	0	0	0	0		1	1
GCF_000695895.1	Bifidobacterium animalis	RH	Complete Genome		0	0	0	0	0		1	1
GCF_000817045.1	Bifidobacterium animalis	A6	Complete Genome		0	0	0	0	0		1	1
GCF_002220485.1	Bifidobacterium animalis	BL3	Complete Genome		0	0	0	0	0		1	1
GCF_003094875.1	Bifidobacterium animalis	DS15_2	Contig		0	0	0	0	0		1	1
GCF_003094895.1	Bifidobacterium animalis	DS11_2	Contig		0	0	0	0	0		1	1
GCF_003095055.1	Bifidobacterium animalis	DS20_2	Scaffold		0	0	0	0	0		1	1
GCF_003095075.1	Bifidobacterium animalis	DS2_2	Contig		0	0	0	0	0		1	1
GCF_003095115.1	Bifidobacterium animalis	DS1_2	Contig		0	0	0	0	0		1	1
GCF_003438565.1	Bifidobacterium animalis	TF04-14	Scaffold		0	0	0	0	0		1	1
GCF_003438945.1	Bifidobacterium animalis	OM05-7AA	Scaffold		0	0	0	0	0		1	1
GCF_004135895.1	Bifidobacterium animalis	1	Complete Genome		0	0	0	0	0		1	1
GCF_004167905.1	Bifidobacterium animalis	co_0103	Contig		0	0	0	0	0		1	1
GCF_005844245.1	Bifidobacterium animalis	BSD2780061688st1_E5	Scaffold		0	0	0	0	0		1	1
GCF_006538245.1	Bifidobacterium animalis	J063	Scaffold		0	0	0	0	0		1	1
GCF_006538265.1	Bifidobacterium animalis	J218	Scaffold		0	0	0	0	0		1	1
GCF_006538285.1	Bifidobacterium animalis	J231	Contig		0	0	0	0	0		1	1
GCF_008041995.1	Bifidobacterium animalis	B06	Complete Genome		0	0	0	0	0		1	1
GCF_009075805.1	Bifidobacterium animalis	BIOML-A2	Scaffold		0	0	0	0	0		1	1
GCF_009075825.1	Bifidobacterium animalis	BIOML-A3	Scaffold		0	0	0	0	0		1	1
GCF_009077835.1	Bifidobacterium animalis	BIOML-A1	Scaffold		0	0	0	0	0		1	1
GCF_011770105.1	Bifidobacterium animalis	Probio-M8	Complete Genome		0	0	0	0	0		1	1
GCF_015377505.1	Bifidobacterium animalis	TK-J6A	Complete Genome		0	0	0	0	0		1	1
GCF_015552635.1	Bifidobacterium animalis	1001713B170131_170501_H10	Scaffold		0	0	0	0	0		1	1
GCF_016696725.1	Bifidobacterium animalis	YL2	Chromosome		0	0	0	0	0		1	1
GCF_019052265.1	Bifidobacterium animalis	MSK.22.142	Contig		0	0	0	0	0		1	1
GCF_019052295.1	Bifidobacterium animalis	MSK.22.133	Contig		0	0	0	0	0		1	1
GCF_019052305.1	Bifidobacterium animalis	MSK.22.140	Contig		0	0	0	0	0		1	1
GCF_019126555.1	Bifidobacterium animalis	MSK.22.135	Contig		0	0	0	0	0		1	1
GCF_019126655.1	Bifidobacterium animalis	MSK.22.129	Contig		0	0	0	0	0		1	1
GCF_019126675.1	Bifidobacterium animalis	MSK.22.126	Contig		0	0	0	0	0		1	1
GCF_019126705.1	Bifidobacterium animalis	MSK.22.112	Contig		0	0	0	0	0		1	1
GCF_020538555.1	Bifidobacterium animalis	MSK.23.142	Contig		0	0	0	0	0		1	1
GCF_020538585.1	Bifidobacterium animalis	MSK.23.140	Contig		0	0	0	0	0		1	1
GCF_020538625.1	Bifidobacterium animalis	MSK.23.137	Contig		0	0	0	0	0		1	1
GCF_020538665.1	Bifidobacterium animalis	MSK.23.131	Contig		0	0	0	0	0		1	1
GCF_020538695.1	Bifidobacterium animalis	MSK.23.129	Contig		0	0	0	0	0		1	1
GCF_020538725.1	Bifidobacterium animalis	MSK.23.128	Contig		0	0	0	0	0		1	1
GCF_020538745.1	Bifidobacterium animalis	MSK.23.126	Contig		0	0	0	0	0		1	1
GCF_020538755.1	Bifidobacterium animalis	MSK.23.127	Contig		0	0	0	0	0		1	1
GCF_020538865.1	Bifidobacterium animalis	MSK.23.122	Contig		0	0	0	0	0		1	1
GCF_020708875.1	Bifidobacterium animalis	MSK.23.138	Contig		0	0	0	0	0		1	1
GCF_023278655.1	Bifidobacterium animalis	YL2	Chromosome		0	0	0	0	0		1	1
GCF_023704215.1	Bifidobacterium animalis	HY8002	Complete Genome		0	0	0	0	0		1	1
GCF_024462105.1	Bifidobacterium animalis	DFI.7.35	Contig		0	0	0	0	0		1	1
GCF_027659385.1	Bifidobacterium animalis	AM104-33	Scaffold		0	0	0	0	0		1	1
GCF_027659425.1	Bifidobacterium animalis	AM104-27	Scaffold		0	0	0	0	0		1	1
GCF_027659815.1	Bifidobacterium animalis	AM102-56	Scaffold		0	0	0	0	0		1	1
GCF_027659965.1	Bifidobacterium animalis	AM102-37	Scaffold		0	0	0	0	0		1	1
GCF_027662985.1	Bifidobacterium animalis	AM04S-57	Scaffold		0	0	0	0	0		1	1
GCF_027663025.1	Bifidobacterium animalis	AM04S-56	Scaffold		0	0	0	0	0		1	1
GCF_027663125.1	Bifidobacterium animalis	AM04S-46	Scaffold		0	0	0	0	0		1	1
GCF_027663145.1	Bifidobacterium animalis	AM04S-44	Scaffold		0	0	0	0	0		1	1
GCF_027682435.1	Bifidobacterium animalis	AF53-2pH5A	Scaffold		0	0	0	0	0		1	1
GCF_027690475.1	Bifidobacterium animalis	TF09-6A	Scaffold		0	0	0	0	0		1	1
GCF_028202655.1	Bifidobacterium animalis	G12_hRTP31088sv1_210526	Scaffold		0	0	0	0	0		1	1
GCF_028202775.1	Bifidobacterium animalis	G1_hRTP31088sv1_210526	Contig		0	0	0	0	0		1	1
GCF_028202875.1	Bifidobacterium animalis	B11_hRTP31088sv1_210526	Contig		0	0	0	0	0		1	1
GCF_028202895.1	Bifidobacterium animalis	G6_hRTP31088sv1_210526	Contig		0	0	0	0	0		1	1
GCF_028202905.1	Bifidobacterium animalis	1001216st1_E5_BSD2780061688b_171218	Scaffold		0	0	0	0	0		1	1
GCF_028202935.1	Bifidobacterium animalis	A12_hRTP31088sv1_210526	Contig		0	0	0	0	0		1	1
GCF_028202945.1	Bifidobacterium animalis	B2_hRTP31088sv1_210526	Contig		0	0	0	0	0		1	1
GCF_028202975.1	Bifidobacterium animalis	1001216st1_F2_1001274B_151102	Contig		0	0	0	0	0		1	1
GCF_028202995.1	Bifidobacterium animalis	D1_hRTP31088sv1_210526	Scaffold		0	0	0	0	0		1	1
GCF_028203015.1	Bifidobacterium animalis	C3_hRTP31088sv1_210526	Scaffold		0	0	0	0	0		1	1
GCF_028203035.1	Bifidobacterium animalis	D6_hRTP31088sv1_210526	Contig		0	0	0	0	0		1	1
GCF_028203055.1	Bifidobacterium animalis	1001216st1_B4_RTP21191_200730	Scaffold		0	0	0	0	0		1	1
GCF_028203075.1	Bifidobacterium animalis	C11_hRTP31088sv1_210526	Scaffold		0	0	0	0	0		1	1
GCF_028203095.1	Bifidobacterium animalis	1001216st1_G6_D55t1_190419	Scaffold		0	0	0	0	0		1	1
GCF_028203115.1	Bifidobacterium animalis	B7_hRTP31088sv1_210526	Scaffold		0	0	0	0	0		1	1
GCF_028203125.1	Bifidobacterium animalis	1001216st1_G3_D55t1_190419	Scaffold		0	0	0	0	0		1	1
GCF_028203155.1	Bifidobacterium animalis	A1_hRTP31088sv1_210526	Contig		0	0	0	0	0		1	1
GCF_028203165.1	Bifidobacterium animalis	1001216st1_G4_D41t1_190614	Scaffold		0	0	0	0	0		1	1
GCF_028203195.1	Bifidobacterium animalis	1001216st1_G10_1001274B_151102	Contig		0	0	0	0	0		1	1
GCF_028203205.1	Bifidobacterium animalis	1001216st1_A7_D41t1_190614	Scaffold		0	0	0	0	0		1	1
GCF_028203245.1	Bifidobacterium animalis	1001216st1_B5_BSD2780061688b_171218	Scaffold		0	0	0	0	0		1	1
GCF_028203255.1	Bifidobacterium animalis	1001216st1_E10_1001713B170131_170501	Scaffold		0	0	0	0	0		1	1
GCF_028204175.1	Bifidobacterium animalis	1001216st1_A3_BSD2780061688_150302	Scaffold		0	0	0	0	0		1	1
GCF_029340165.1	Bifidobacterium animalis	RC150_19034_HHC	Contig		0	0	0	0	0		1	1
GCF_029723705.1	Bifidobacterium animalis	LH_990	Contig		0	0	0	0	0		1	1
GCF_030511705.1	Bifidobacterium animalis	ZK-77	Contig		0	0	0	0	0		1	1
GCF_036227545.1	Bifidobacterium animalis	B01	Complete Genome		0	0	0	0	0		1	1
GCF_036281555.1	Bifidobacterium animalis	CUL20	Contig		0	0	0	0	0		1	1
GCF_036318405.1	Bifidobacterium animalis	CM18M_72	Contig		0	0	0	0	0		1	1
GCF_037966655.1	Bifidobacterium animalis	ATA-LTC-Ba030100	Scaffold		0	0	0	0	0		1	1
GCF_039031635.1	Bifidobacterium animalis	1001216st1_G7_RTP31141_220114	Scaffold		0	0	0	0	0		1	1
GCF_039031655.1	Bifidobacterium animalis	1001216st1_H5_RTP31141_220114	Scaffold		0	0	0	0	0		1	1
GCF_039031695.1	Bifidobacterium animalis	1001216st1_E5_RTP31141_220114	Scaffold		0	0	0	0	0		1	1
GCF_039913415.1	Bifidobacterium animalis	H2_hRTP31088sv1_210526	Contig		0	0	0	0	0		1	1
GCF_039913435.1	Bifidobacterium animalis	1001216st1_F7_RTP21191_200730	Contig		0	0	0	0	0		1	1
GCF_039913445.1	Bifidobacterium animalis	H10_hRTP31088sv1_210526	Contig		0	0	0	0	0		1	1
GCF_039913475.1	Bifidobacterium animalis	1001216st1_E4_RTP21191_200730	Scaffold		0	0	0	0	0		1	1
GCF_039913495.1	Bifidobacterium animalis	E10_hRTP31088sv1_210526	Contig		0	0	0	0	0		1	1
GCF_039913515.1	Bifidobacterium animalis	1001216st1_B6_RTP21191_200730	Scaffold		0	0	0	0	0		1	1
GCF_039913525.1	Bifidobacterium animalis	1001216st1_C4_RTP21191_200730	Scaffold		0	0	0	0	0		1	1
GCF_040091845.1	Bifidobacterium animalis	CLA-JM-H29	Contig		0	0	0	0	0		1	1
GCF_900157045.1	Bifidobacterium animalis	Bifido_08	Contig		0	0	0	0	0		1	1
GCF_900157135.1	Bifidobacterium animalis	Bifido_11	Contig		0	0	0	0	0		1	1
GCF_902387355.1	Bifidobacterium animalis	MGYG-HGUT-02459	Complete Genome		0	0	0	0	0		1	1
GCF_910574665.1	Bifidobacterium animalis	A82_75.BA.DSS	Contig		0	0	0	0	0		1	1
GCF_000741485.1	Bifidobacterium animalis subsp. animalis	LMG 10508	Contig		0	0	0	0	0		1	1
GCF_001688645.2	Bifidobacterium animalis subsp. animalis	YL2	Complete Genome		0	0	0	0	0		1	1
GCF_002221565.2	Bifidobacterium animalis subsp. animalis	YL2	Contig		0	0	0	0	0		1	1
GCF_003671995.1	Bifidobacterium animalis subsp. animalis	CNCM I-4602	Complete Genome		0	0	0	0	0		1	1
GCF_004154625.1	Bifidobacterium animalis subsp. animalis	2006B	Contig		0	0	0	0	0		1	1
GCF_024623015.1	Bifidobacterium animalis subsp. animalis	DSM 28736	Contig		0	0	0	0	0		1	1
GCF_000260715.1	Bifidobacterium animalis subsp. animalis	ATCC 25527	Complete Genome		0	0	0	0	0		1	1
GCF_001264055.1	Bifidobacterium animalis subsp. animalis	ATCC 27672	Scaffold		0	0	0	0	0		1	1
GCF_001039715.1	Bifidobacterium animalis subsp. animalis	IM386	Contig		0	0	0	0	0		1	1
GCF_001263945.1	Bifidobacterium animalis subsp. animalis	MCC 0483	Scaffold		0	0	0	0	0		1	1
GCF_001263865.1	Bifidobacterium animalis subsp. animalis	MCC 0499	Scaffold		0	0	0	0	0		1	1
GCF_001263835.1	Bifidobacterium animalis subsp. animalis	MCC 1489	Scaffold		0	0	0	0	0		1	1
GCF_000818055.1	Bifidobacterium animalis subsp. lactis	BF052	Complete Genome		0	0	0	0	0		1	1
GCF_001892925.1	Bifidobacterium animalis subsp. lactis	646	Contig		0	0	0	0	0		1	1
GCF_002803775.1	Bifidobacterium animalis subsp. lactis	BM 25	Contig		0	0	0	0	0		1	1
GCF_002914815.1	Bifidobacterium animalis subsp. lactis	BL03	Contig		0	0	0	0	0		1	1
GCF_002914895.1	Bifidobacterium animalis subsp. lactis	BI04	Contig		0	0	0	0	0		1	1
GCF_003094775.1	Bifidobacterium animalis subsp. lactis	DS27_2	Contig		0	0	0	0	0		1	1
GCF_003094815.1	Bifidobacterium animalis subsp. lactis	DS24_2	Contig		0	0	0	0	0		1	1
GCF_003094835.1	Bifidobacterium animalis subsp. lactis	DS23_2	Contig		0	0	0	0	0		1	1
GCF_003094915.1	Bifidobacterium animalis subsp. lactis	CF3_2	Contig		0	0	0	0	0		1	1
GCF_003095015.1	Bifidobacterium animalis subsp. lactis	DS28_2	Contig		0	0	0	0	0		1	1
GCF_003390755.1	Bifidobacterium animalis subsp. lactis	S7	Complete Genome		0	0	0	0	0		1	1
GCF_003428375.1	Bifidobacterium animalis subsp. lactis	IDCC4301	Complete Genome		0	0	0	0	0		1	1
GCF_003606305.1	Bifidobacterium animalis subsp. lactis	HN019	Complete Genome		0	0	0	0	0		1	1
GCF_003970855.1	Bifidobacterium animalis subsp. lactis	UBBLa 70	Contig		0	0	0	0	0		1	1
GCF_004154425.1	Bifidobacterium animalis subsp. lactis	2010B	Contig		0	0	0	0	0		1	1
GCF_004154435.1	Bifidobacterium animalis subsp. lactis	1821B	Contig		0	0	0	0	0		1	1
GCF_004154445.1	Bifidobacterium animalis subsp. lactis	1869B	Contig		0	0	0	0	0		1	1
GCF_004154455.1	Bifidobacterium animalis subsp. lactis	2011B	Contig		0	0	0	0	0		1	1
GCF_004154475.1	Bifidobacterium animalis subsp. lactis	1843B	Contig		0	0	0	0	0		1	1
GCF_004154525.1	Bifidobacterium animalis subsp. lactis	1813B	Contig		0	0	0	0	0		1	1
GCF_004154535.1	Bifidobacterium animalis subsp. lactis	1811B	Contig		0	0	0	0	0		1	1
GCF_004154545.1	Bifidobacterium animalis subsp. lactis	1808B	Contig		0	0	0	0	0		1	1
GCF_004154555.1	Bifidobacterium animalis subsp. lactis	1528B	Contig		0	0	0	0	0		1	1
GCF_004154565.1	Bifidobacterium animalis subsp. lactis	1316B	Contig		0	0	0	0	0		1	1
GCF_004154645.1	Bifidobacterium animalis subsp. lactis	2007B	Contig		0	0	0	0	0		1	1
GCF_004154655.1	Bifidobacterium animalis subsp. lactis	1802B	Contig		0	0	0	0	0		1	1
GCF_004154695.1	Bifidobacterium animalis subsp. lactis	1395B	Contig		0	0	0	0	0		1	1
GCF_008868455.1	Bifidobacterium animalis subsp. lactis	BIO5764	Contig		0	0	0	0	0		1	1
GCF_009834975.1	Bifidobacterium animalis subsp. lactis	MN-Gup	Contig		0	0	0	0	0		1	1
GCF_016835115.1	Bifidobacterium animalis subsp. lactis	H1	Complete Genome		0	0	0	0	0		1	1
GCF_016835135.1	Bifidobacterium animalis subsp. lactis	H3	Complete Genome		0	0	0	0	0		1	1
GCF_017963615.1	Bifidobacterium animalis subsp. lactis	BL-G101	Contig		0	0	0	0	0		1	1
GCF_018408975.1	Bifidobacterium animalis subsp. lactis	BS 01	Contig		0	0	0	0	0		1	1
GCF_018408985.1	Bifidobacterium animalis subsp. lactis	BS 05	Scaffold		0	0	0	0	0		1	1
GCF_018409015.1	Bifidobacterium animalis subsp. lactis	MB 2409	Scaffold		0	0	0	0	0		1	1
GCF_019576095.1	Bifidobacterium animalis subsp. lactis	i797	Complete Genome		0	0	0	0	0		1	1
GCF_020309945.1	Bifidobacterium animalis subsp. lactis	19-D-1	Complete Genome		0	0	0	0	0		1	1
GCF_021018785.1	Bifidobacterium animalis subsp. lactis	DSM 15954	Complete Genome		0	0	0	0	0		1	1
GCF_023375105.1	Bifidobacterium animalis subsp. lactis	BLa80	Complete Genome		0	0	0	0	0		1	1
GCF_025506255.1	Bifidobacterium animalis subsp. lactis	CUL34	Contig		0	0	0	0	0		1	1
GCF_026683895.1	Bifidobacterium animalis subsp. lactis	BP026	Complete Genome		0	0	0	0	0		1	1
GCF_028463865.1	Bifidobacterium animalis subsp. lactis	BAMA-B06/BAu-B0111	Chromosome		0	0	0	0	0		1	1
GCF_029167605.1	Bifidobacterium animalis subsp. lactis	MH-02	Complete Genome		0	0	0	0	0		1	1
GCF_029542645.1	Bifidobacterium animalis subsp. lactis	Bifidobacterium animalis subsp. lactis SF	Complete Genome		0	0	0	0	0		1	1
GCF_030253625.1	Bifidobacterium animalis subsp. lactis	GG6C12	Complete Genome		0	0	0	0	0		1	1
GCF_030284625.1	Bifidobacterium animalis subsp. lactis	LPL-RH	Chromosome		0	0	0	0	0		1	1
GCF_030552855.1	Bifidobacterium animalis subsp. lactis	XLTG11	Complete Genome		0	0	0	0	0		1	1
GCF_034561975.1	Bifidobacterium animalis subsp. lactis	GOLDGUT-BB18	Complete Genome		0	0	0	0	0		1	1
GCF_035282465.1	Bifidobacterium animalis subsp. lactis	BM25	Contig		0	0	0	0	0		1	1
GCF_036281465.1	Bifidobacterium animalis subsp. lactis	CUL62	Contig		0	0	0	0	0		1	1
GCF_036923305.1	Bifidobacterium animalis subsp. lactis	TCI604	Complete Genome		0	0	0	0	0		1	1
GCF_038086955.1	Bifidobacterium animalis subsp. lactis	BI040	Complete Genome		0	0	0	0	0		1	1
GCF_038562715.1	Bifidobacterium animalis subsp. lactis	HN 7	Contig		0	0	0	0	0		1	1
GCF_038756825.1	Bifidobacterium animalis subsp. lactis	HT 20	Contig		0	0	0	0	0		1	1
GCF_038756865.1	Bifidobacterium animalis subsp. lactis	HN 10	Contig		0	0	0	0	0		1	1
GCF_038756885.1	Bifidobacterium animalis subsp. lactis	HN 9	Contig		0	0	0	0	0		1	1
GCF_038994215.1	Bifidobacterium animalis subsp. lactis	HT 12	Contig		0	0	0	0	0		1	1
GCF_038994305.1	Bifidobacterium animalis subsp. lactis	HT 13	Contig		0	0	0	0	0		1	1
GCF_038994355.1	Bifidobacterium animalis subsp. lactis	HN 5	Contig		0	0	0	0	0		1	1
GCF_038994445.1	Bifidobacterium animalis subsp. lactis	HN 24	Contig		0	0	0	0	0		1	1
GCF_038994465.1	Bifidobacterium animalis subsp. lactis	HN 16	Contig		0	0	0	0	0		1	1
GCF_039503425.1	Bifidobacterium animalis subsp. lactis	PT33	Scaffold		0	0	0	0	0		1	1
GCF_040084745.1	Bifidobacterium animalis subsp. lactis	BGI-N3	Chromosome		0	0	0	0	0		1	1
GCF_040150835.1	Bifidobacterium animalis subsp. lactis	LH-CAM-58	Contig		0	0	0	0	0		1	1
GCF_040151095.1	Bifidobacterium animalis subsp. lactis	LH-CAM-04	Contig		0	0	0	0	0		1	1
GCF_040151175.1	Bifidobacterium animalis subsp. lactis	LH-CAM-01	Contig		0	0	0	0	0		1	1
GCF_040425675.1	Bifidobacterium animalis subsp. lactis	KL101	Contig		0	0	0	0	0		1	1
GCF_040795405.1	Bifidobacterium animalis subsp. lactis	HT 20	Contig		0	0	0	0	0		1	1
GCF_040795425.1	Bifidobacterium animalis subsp. lactis	HT 13	Contig		0	0	0	0	0		1	1
GCF_040795435.1	Bifidobacterium animalis subsp. lactis	HT 12	Contig		0	0	0	0	0		1	1
GCF_040795465.1	Bifidobacterium animalis subsp. lactis	HN 9	Contig		0	0	0	0	0		1	1
GCF_040795485.1	Bifidobacterium animalis subsp. lactis	HN 7	Contig		0	0	0	0	0		1	1
GCF_040795505.1	Bifidobacterium animalis subsp. lactis	HN 5	Contig		0	0	0	0	0		1	1
GCF_040795525.1	Bifidobacterium animalis subsp. lactis	HN 16	Contig		0	0	0	0	0		1	1
GCF_040795545.1	Bifidobacterium animalis subsp. lactis	HN 24	Contig		0	0	0	0	0		1	1
GCF_040795585.1	Bifidobacterium animalis subsp. lactis	HN 10	Contig		0	0	0	0	0		1	1
GCF_925048565.1	Bifidobacterium animalis subsp. lactis	IM841	Contig		0	0	0	0	0		1	1
GCF_000021425.1	Bifidobacterium animalis subsp. lactis	AD011	Complete Genome		0	0	0	0	0		1	1
GCF_001263975.1	Bifidobacterium animalis subsp. lactis	ATCC 27536	Scaffold		0	0	0	0	0		1	1
GCF_000471945.1	Bifidobacterium animalis subsp. lactis	ATCC 27673	Complete Genome		0	0	0	0	0		1	1
GCF_001264015.1	Bifidobacterium animalis subsp. lactis	ATCC 27673	Scaffold		0	0	0	0	0		1	1
GCF_001263985.1	Bifidobacterium animalis subsp. lactis	ATCC 27674	Scaffold		0	0	0	0	0		1	1
GCF_000277325.1	Bifidobacterium animalis subsp. lactis	B420	Complete Genome		0	0	0	0	0		1	1
GCF_000025245.2	Bifidobacterium animalis subsp. lactis	BB-12	Complete Genome		0	0	0	0	0		1	1
GCF_000277345.1	Bifidobacterium animalis subsp. lactis	Bi-07	Complete Genome		0	0	0	0	0		1	1
GCF_000022705.1	Bifidobacterium animalis subsp. lactis	Bl-04; ATCC SD5219	Complete Genome		0	0	0	0	0		1	1
GCF_000414215.2	Bifidobacterium animalis subsp. lactis	Bl12	Complete Genome		0	0	0	0	0		1	1
GCF_000224965.2	Bifidobacterium animalis subsp. lactis	BLC1	Complete Genome		0	0	0	0	0		1	1
GCF_000240765.1	Bifidobacterium animalis subsp. lactis	BS 01	Scaffold		0	0	0	0	0		1	1
GCF_000612705.1	Bifidobacterium animalis subsp. lactis	CECT 8145	Scaffold		0	0	0	0	0		1	1
GCF_000220885.1	Bifidobacterium animalis subsp. lactis	CNCM I-2494	Complete Genome		0	0	0	0	0		1	1
GCF_000022965.1	Bifidobacterium animalis subsp. lactis	DSM 10140	Complete Genome		0	0	0	0	0		1	1
GCF_000172535.1	Bifidobacterium animalis subsp. lactis	HN019	Contig		0	0	0	0	0		1	1
GCF_000816205.1	Bifidobacterium animalis subsp. lactis	KLDS 2.0603	Complete Genome		0	0	0	0	0		1	1
GCF_000092765.1	Bifidobacterium animalis subsp. lactis	V9	Complete Genome		0	0	0	0	0		1	1
GCF_002860345.1	Bifidobacterium anseris	Goo31D	Contig		0	0	0	0	0		1	1
GCF_036986835.1	Bifidobacterium apis	F753-1	Contig		0	0	0	0	0		1	1
GCF_007559275.1	Bifidobacterium apousia	W8102	Contig		0	0	0	0	0		1	1
GCF_016100825.1	Bifidobacterium apousia	W8115	Contig		0	0	0	0	0		1	1
GCF_016101605.1	Bifidobacterium apousia	M0109	Contig		0	0	0	0	0		1	1
GCF_009299485.1	Bifidobacterium apri	DSM 100238	Contig		0	0	0	0	0		1	1
GCF_002259795.1	Bifidobacterium aquikefiri	LMG 28769	Contig		0	0	0	0	0		1	1
GCF_937910945.1	Bifidobacterium aquikefiri	ERR4757842_bin.50_CONCOCT_v1.1_MAG	Contig		0	0	0	0	0		1	1
GCF_000967185.1	Bifidobacterium asteroides	Bin2	Scaffold		0	0	0	0	0		1	1
GCF_000970835.1	Bifidobacterium asteroides	Hma3	Scaffold		0	0	0	0	0		1	1
GCF_002846895.1	Bifidobacterium asteroides	1460B	Contig		0	0	0	0	0		1	1
GCF_003202695.1	Bifidobacterium asteroides	ESL0200	Contig		0	0	0	0	0		1	1
GCF_003202715.1	Bifidobacterium asteroides	ESL0198	Contig		0	0	0	0	0		1	1
GCF_003202755.1	Bifidobacterium asteroides	ESL0199	Contig		0	0	0	0	0		1	1
GCF_003202855.1	Bifidobacterium asteroides	ESL0170	Contig		0	0	0	0	0		1	1
GCF_009683175.1	Bifidobacterium asteroides	VRA_9sq_n	Contig		0	0	0	0	0		1	1
GCF_016102155.1	Bifidobacterium asteroides	W8130	Scaffold		0	0	0	0	0		1	1
GCF_016102205.1	Bifidobacterium asteroides	W8118	Contig		0	0	0	0	0		1	1
GCF_016102215.1	Bifidobacterium asteroides	W8109	Scaffold		0	0	0	0	0		1	1
GCF_017349335.2	Bifidobacterium asteroides	wkB204	Scaffold		0	0	0	0	0		1	1
GCF_019469425.1	Bifidobacterium asteroides	ESL0447	Complete Genome		0	0	0	0	0		1	1
GCF_030758775.1	Bifidobacterium asteroides	K-FP5	Complete Genome		0	0	0	0	0		1	1
GCF_000771125.1	Bifidobacterium asteroides	DSM 20089	Contig		0	0	0	0	0		1	1
GCF_002715865.1	Bifidobacterium asteroides	DSM 20089	Complete Genome		0	0	0	0	0		1	1
GCF_000304215.1	Bifidobacterium asteroides	PRL2011	Complete Genome		0	0	0	0	0		1	1
GCF_009299475.1	Bifidobacterium avesanii	DSM 100685	Contig		0	0	0	0	0		0	1
GCF_010667745.1	Bifidobacterium avesanii	TREC	Scaffold		0	0	0	0	0		0	1
GCF_000741165.1	Bifidobacterium biavatii	DSM 23969	Contig		0	0	0	0	0		1	1
GCF_000771645.1	Bifidobacterium biavatii	DSM 23969	Contig		0	0	0	0	0		1	1
GCF_040227515.1	Bifidobacterium bifidum	1001216st1_E11_RTP31139_211217	Scaffold		1	1	1	1	1		1	1
GCF_000741085.1	Bifidobacterium bifidum	LMG 11041	Contig		1	1	1	1	1		1	1
GCF_001020245.1	Bifidobacterium bifidum	A8	Contig		1	1	1	1	1		1	1
GCF_001020255.1	Bifidobacterium bifidum	156B	Contig		1	1	1	1	1		1	1
GCF_001020265.1	Bifidobacterium bifidum	IPLA 20017	Contig		1	1	1	1	1		1	1
GCF_001020275.1	Bifidobacterium bifidum	LMG 11582	Contig		1	1	1	1	1		1	1
GCF_001020325.1	Bifidobacterium bifidum	LMG 13200	Contig		1	1	1	1	1		1	1
GCF_001020335.1	Bifidobacterium bifidum	LMG 11583	Contig		1	1	1	1	1		1	1
GCF_001020355.1	Bifidobacterium bifidum	85B	Contig		1	1	1	1	1		1	1
GCF_001020375.1	Bifidobacterium bifidum	324B	Contig		1	1	1	1	1		1	1
GCF_001020405.1	Bifidobacterium bifidum	IPLA 20015	Contig		1	1	1	1	1		1	1
GCF_001281345.1	Bifidobacterium bifidum	BF3	Complete Genome		1	1	1	1	1		1	1
GCF_001405355.1	Bifidobacterium bifidum	2789STDY5608877	Scaffold		1	1	0	1	1		1	1
GCF_001546225.1	Bifidobacterium bifidum	MJR8628B	Scaffold		1	1	1	1	1		1	1
GCF_001595435.1	Bifidobacterium bifidum	791	Contig		1	1	1	1	1		1	1
GCF_001685685.1	Bifidobacterium bifidum	BI-14	Contig		1	1	1	1	1		1	1
GCF_002076105.1	Bifidobacterium bifidum	1887B	Contig		1	1	1	1	1		1	1
GCF_002114145.1	Bifidobacterium bifidum	ICIS-310	Contig		1	1	1	1	1		1	1
GCF_002469385.1	Bifidobacterium bifidum	1 G1971	Contig		1	1	1	1	1		1	1
GCF_002845845.1	Bifidobacterium bifidum	PRI 1	Complete Genome		1	1	1	1	1		1	1
GCF_003094645.1	Bifidobacterium bifidum	DS33_23	Contig		1	1	1	1	1		1	1
GCF_003094715.1	Bifidobacterium bifidum	DS32_23	Contig		1	1	1	1	1		1	1
GCF_003094735.1	Bifidobacterium bifidum	DS31_23	Contig		1	1	1	1	1		1	1
GCF_003094755.1	Bifidobacterium bifidum	DS30_23	Contig		1	1	1	1	1		1	1
GCF_003094795.1	Bifidobacterium bifidum	DS25_23	Contig		1	1	1	1	1		1	1
GCF_003095035.1	Bifidobacterium bifidum	DS26_23	Contig		1	1	1	1	1		1	1
GCF_003390735.1	Bifidobacterium bifidum	S6	Complete Genome		1	1	1	1	1		1	1
GCF_003436135.1	Bifidobacterium bifidum	TM07-4AC	Scaffold		1	1	1	1	1		1	1
GCF_003436575.1	Bifidobacterium bifidum	TM04-12	Scaffold		1	1	1	1	1		1	1
GCF_003436635.1	Bifidobacterium bifidum	TM02-17	Scaffold		1	1	1	1	1		1	1
GCF_003436655.1	Bifidobacterium bifidum	TM02-15	Scaffold		1	1	1	1	1		1	1
GCF_003437175.1	Bifidobacterium bifidum	TF07-22	Scaffold		1	1	1	1	1		1	1
GCF_003437325.1	Bifidobacterium bifidum	TF06-14AC	Scaffold		1	1	1	1	1		1	1
GCF_003437345.1	Bifidobacterium bifidum	TF06-13	Scaffold		1	1	1	1	1		1	1
GCF_003437785.1	Bifidobacterium bifidum	TF05-39	Scaffold		1	1	1	1	1		1	1
GCF_003437945.1	Bifidobacterium bifidum	TF05-1	Scaffold		1	1	1	1	1		1	1
GCF_003465425.1	Bifidobacterium bifidum	AF11-25B	Scaffold		1	1	1	1	1		1	1
GCF_003466365.1	Bifidobacterium bifidum	TM06-5	Scaffold		1	1	1	1	1		1	1
GCF_003466395.1	Bifidobacterium bifidum	TM06-10	Scaffold		1	1	1	1	1		1	1
GCF_003466485.1	Bifidobacterium bifidum	TM05-15	Scaffold		1	1	1	1	1		1	1
GCF_003467985.1	Bifidobacterium bifidum	AM42-15AC	Scaffold		1	1	1	1	1		1	1
GCF_003468415.1	Bifidobacterium bifidum	AM36-1AC	Scaffold		1	1	1	1	1		1	1
GCF_003470585.1	Bifidobacterium bifidum	AM18-29	Scaffold		1	1	1	1	1		1	1
GCF_003470615.1	Bifidobacterium bifidum	AM18-12AC	Scaffold		1	1	1	1	1		1	1
GCF_003471555.1	Bifidobacterium bifidum	AM18-11	Scaffold		1	1	1	1	1		1	1
GCF_003471595.1	Bifidobacterium bifidum	AM18-1	Scaffold		1	1	1	1	1		1	1
GCF_003472345.1	Bifidobacterium bifidum	AM12-10	Scaffold		1	1	1	1	1		1	1
GCF_003473145.1	Bifidobacterium bifidum	AM12-9	Scaffold		1	1	1	1	1		1	1
GCF_003474045.1	Bifidobacterium bifidum	AF45-10	Scaffold		1	1	1	1	1		1	1
GCF_003573895.1	Bifidobacterium bifidum	TMC 3115	Complete Genome		1	1	1	1	1		1	1
GCF_003790385.1	Bifidobacterium bifidum	ICIS-643	Contig		1	1	1	1	1		1	1
GCF_004167365.1	Bifidobacterium bifidum	ca_0067	Contig		1	1	1	1	1		1	1
GCF_004799295.1	Bifidobacterium bifidum	ICIS-202	Contig		1	1	1	1	1		1	1
GCF_005844205.1	Bifidobacterium bifidum	BSD2780061688st1_G1	Scaffold		1	1	1	1	1		1	1
GCF_005844365.1	Bifidobacterium bifidum	1001271st1_H11	Scaffold		1	1	1	1	1		1	1
GCF_008868415.1	Bifidobacterium bifidum	BIO5480	Contig		1	1	1	1	1		1	1
GCF_009075765.1	Bifidobacterium bifidum	BIOML-A2	Contig		1	1	1	1	1		1	1
GCF_009075785.1	Bifidobacterium bifidum	BIOML-A1	Scaffold		1	1	1	1	1		1	1
GCF_009077915.1	Bifidobacterium bifidum	BIOML-A8	Contig		1	1	1	1	1		1	1
GCF_009077955.1	Bifidobacterium bifidum	BIOML-A7	Contig		1	1	1	1	1		1	1
GCF_009077975.1	Bifidobacterium bifidum	BIOML-A6	Contig		1	1	1	1	1		1	1
GCF_009078005.1	Bifidobacterium bifidum	BIOML-A5	Contig		1	1	1	1	1		1	1
GCF_009078015.1	Bifidobacterium bifidum	BIOML-A4	Contig		1	1	1	1	1		1	1
GCF_009078055.1	Bifidobacterium bifidum	BIOML-A11	Scaffold		1	1	1	1	1		1	1
GCF_009078065.1	Bifidobacterium bifidum	BIOML-A3	Contig		1	1	1	1	1		1	1
GCF_009078095.1	Bifidobacterium bifidum	BIOML-A9	Scaffold		1	1	1	1	1		1	1
GCF_009078115.1	Bifidobacterium bifidum	BIOML-A10	Scaffold		1	1	1	1	1		1	1
GCF_009159095.1	Bifidobacterium bifidum	BIOML-A21	Scaffold		1	1	1	1	1		1	1
GCF_009159495.1	Bifidobacterium bifidum	BIOML-A24	Scaffold		1	1	1	1	1		1	1
GCF_009159505.1	Bifidobacterium bifidum	BIOML-A20	Scaffold		1	1	1	1	1		1	1
GCF_009159555.1	Bifidobacterium bifidum	BIOML-A19	Scaffold		1	1	1	1	1		1	1
GCF_009160775.1	Bifidobacterium bifidum	BIOML-A18	Scaffold		1	1	1	1	1		1	1
GCF_009160825.1	Bifidobacterium bifidum	BIOML-A25	Scaffold		1	1	1	1	1		1	1
GCF_009160845.1	Bifidobacterium bifidum	BIOML-A17	Scaffold		1	1	1	1	1		1	1
GCF_009160865.1	Bifidobacterium bifidum	BIOML-A16	Scaffold		1	1	1	1	1		1	1
GCF_009160885.1	Bifidobacterium bifidum	BIOML-A14	Scaffold		1	1	1	1	1		1	1
GCF_009160905.1	Bifidobacterium bifidum	BIOML-A12	Scaffold		1	1	1	1	1		1	1
GCF_009160915.1	Bifidobacterium bifidum	BIOML-A15	Scaffold		1	1	1	1	1		1	1
GCF_009160945.1	Bifidobacterium bifidum	BIOML-A13	Scaffold		1	1	1	1	1		1	1
GCF_011029205.1	Bifidobacterium bifidum	VA07-1AN	Contig		1	1	1	1	1		1	1
GCF_013867495.1	Bifidobacterium bifidum	s-1	Contig		1	1	1	1	1		1	1
GCF_015549125.1	Bifidobacterium bifidum	1001283B150225_161107_H11	Scaffold		1	1	1	1	1		1	1
GCF_015549425.1	Bifidobacterium bifidum	BSD2780061687_150420_D1	Scaffold		1	1	1	1	1		1	1
GCF_015549755.1	Bifidobacterium bifidum	D52t1_170925_G6	Scaffold		1	1	1	1	1		1	1
GCF_015551545.1	Bifidobacterium bifidum	D31t1_170403_D8	Scaffold		1	1	1	1	1		1	1
GCF_015555005.1	Bifidobacterium bifidum	BSD2780061688b_171218_F12	Scaffold		1	1	1	1	1		1	1
GCF_015667195.1	Bifidobacterium bifidum	1001271B_151109_F2	Scaffold		1	1	1	1	1		1	1
GCF_015667555.1	Bifidobacterium bifidum	1001136B_160425_F1	Scaffold		1	1	1	1	1		1	1
GCF_016069985.1	Bifidobacterium bifidum	VKPM Ac-1579	Contig		1	1	1	1	1		1	1
GCF_016070035.1	Bifidobacterium bifidum	VKPM Ac-1784	Contig		1	1	1	1	1		1	1
GCF_016307165.1	Bifidobacterium bifidum	UBBB-55	Scaffold		1	1	1	1	1		1	1
GCF_016838705.1	Bifidobacterium bifidum	HN002	Complete Genome		1	1	1	1	1		1	1
GCF_017814645.1	Bifidobacterium bifidum	BB-G90	Contig		1	1	1	1	1		1	1
GCF_017894325.1	Bifidobacterium bifidum	CNCM I-4319	Complete Genome		1	1	1	1	1		1	1
GCF_019041375.1	Bifidobacterium bifidum	MSK.8.3	Contig		1	1	1	1	1		1	1
GCF_019041835.1	Bifidobacterium bifidum	MSK.8.16	Contig		1	1	1	1	1		1	1
GCF_019734315.1	Bifidobacterium bifidum	K05	Scaffold		1	1	1	1	1		1	1
GCF_020710245.1	Bifidobacterium bifidum	ICIS-629	Contig		1	1	1	1	1		1	1
GCF_020861855.1	Bifidobacterium bifidum	ICIS-176	Contig		1	1	1	1	1		1	1
GCF_020892075.1	Bifidobacterium bifidum	YIT 10347	Complete Genome		1	1	1	1	1		1	1
GCF_020908005.1	Bifidobacterium bifidum	ICIS-504	Contig		1	1	1	1	1		1	1
GCF_022014355.1	Bifidobacterium bifidum	791	Contig		1	1	1	1	1		1	1
GCF_022133625.1	Bifidobacterium bifidum	DFI.7.59	Contig		1	1	1	1	1		1	1
GCF_022134905.2	Bifidobacterium bifidum	DFI.7.51	Contig		1	1	1	1	1		1	1
GCF_025506295.1	Bifidobacterium bifidum	20	Contig		1	1	1	1	1		1	1
GCF_026076095.1	Bifidobacterium bifidum	P671	Contig		1	1	1	1	1		1	1
GCF_026162505.1	Bifidobacterium bifidum	EPS DA-LAIM	Contig		1	1	1	1	1		1	1
GCF_027215325.1	Bifidobacterium bifidum	SDS-1425-OWp	Contig		1	1	1	1	1		1	1
GCF_027215545.1	Bifidobacterium bifidum	SDS-1424-OWp	Contig		1	1	1	1	1		1	1
GCF_027662535.1	Bifidobacterium bifidum	AM09-1-1	Scaffold		1	1	1	1	1		1	1
GCF_027662655.1	Bifidobacterium bifidum	AM07-8	Scaffold		1	1	1	1	1		1	1
GCF_027667785.1	Bifidobacterium bifidum	AM63-12ACA	Scaffold		1	1	1	1	1		1	1
GCF_027669765.1	Bifidobacterium bifidum	AM42-10	Scaffold		1	1	1	1	1		1	1
GCF_027671935.1	Bifidobacterium bifidum	AM18-64	Scaffold		1	1	1	1	1		1	1
GCF_027671985.1	Bifidobacterium bifidum	AM18-3	Scaffold		1	1	1	1	1		1	1
GCF_027683825.1	Bifidobacterium bifidum	AF28-14ACA	Scaffold		1	1	1	1	1		1	1
GCF_027683875.1	Bifidobacterium bifidum	AF28-10A	Scaffold		1	1	1	1	1		1	1
GCF_027685785.1	Bifidobacterium bifidum	AF11-44	Scaffold		1	1	1	1	1		1	1
GCF_027687815.1	Bifidobacterium bifidum	AF06-26B	Scaffold		1	1	1	1	1		1	1
GCF_027687915.1	Bifidobacterium bifidum	AF05-42B	Scaffold		1	1	1	1	1		1	1
GCF_027689545.1	Bifidobacterium bifidum	TM10-26ACA	Scaffold		1	1	1	1	1		1	1
GCF_027689885.1	Bifidobacterium bifidum	TM02-10	Scaffold		1	1	1	1	1		1	1
GCF_027690095.1	Bifidobacterium bifidum	TF12-7ATA	Scaffold		1	1	1	1	1		1	1
GCF_027690835.1	Bifidobacterium bifidum	TF05-23A	Scaffold		1	1	1	1	1		1	1
GCF_027691485.1	Bifidobacterium bifidum	OM15-1A	Scaffold		1	1	1	1	1		1	1
GCF_027691805.1	Bifidobacterium bifidum	OM06-6BHA	Scaffold		1	1	1	1	1		1	1
GCF_027693395.1	Bifidobacterium bifidum	OF26-14pH9A	Scaffold		1	1	1	1	1		1	1
GCF_027693645.1	Bifidobacterium bifidum	OF24-2pH5A	Scaffold		1	1	1	1	1		1	1
GCF_027724105.1	Bifidobacterium bifidum	AF06-45B	Scaffold		1	1	1	1	1		1	1
GCF_028201895.1	Bifidobacterium bifidum	G6_h1001283B150217_200217	Scaffold		1	1	1	1	1		1	1
GCF_028201935.1	Bifidobacterium bifidum	1025st1_E4_1025SCRN_200924	Scaffold		1	1	1	1	1		1	1
GCF_028201955.1	Bifidobacterium bifidum	C7_h1001283B150217_200217	Scaffold		1	1	1	1	1		1	1
GCF_028201965.1	Bifidobacterium bifidum	2226st1_E4_2226SCRN_200925	Contig		1	1	1	1	1		1	1
GCF_028202015.1	Bifidobacterium bifidum	D52st1_E11_D52t1_170925	Scaffold		1	1	1	1	1		1	1
GCF_028202035.1	Bifidobacterium bifidum	B1_h1001283B150217_200217	Scaffold		1	1	1	1	1		1	1
GCF_028202055.1	Bifidobacterium bifidum	D31st1_E7_D31t1_170403	Scaffold		1	1	1	1	1		1	1
GCF_028202075.1	Bifidobacterium bifidum	D31st1_A3_D31t1_170403	Scaffold		1	1	1	1	1		1	1
GCF_028202095.1	Bifidobacterium bifidum	D31st1_B4_D31t1_170403	Scaffold		1	1	1	1	1		1	1
GCF_028202115.1	Bifidobacterium bifidum	BSD2780061688st1_G1_BSD2780061688b_171218	Scaffold		1	1	1	1	1		1	1
GCF_028202125.1	Bifidobacterium bifidum	1001283st1_F2_1001283B150304_161114	Scaffold		1	1	1	1	1		1	1
GCF_028202155.1	Bifidobacterium bifidum	1001283st1_G4_1001283B150217_161031	Scaffold		1	1	1	1	1		1	1
GCF_028202165.1	Bifidobacterium bifidum	1001283st1_F3_1001283B150210_160208	Scaffold		1	1	1	1	1		1	1
GCF_028202185.1	Bifidobacterium bifidum	BSD2780061688st1_D1_BSD2780061688b_171218	Scaffold		1	1	1	1	1		1	1
GCF_028202215.1	Bifidobacterium bifidum	1001283st1_F5_1001283B150209_150212	Scaffold		1	1	1	1	1		1	1
GCF_028202225.1	Bifidobacterium bifidum	1025st1_F12_1025SCRN_200924	Scaffold		1	1	1	1	1		1	1
GCF_028202255.1	Bifidobacterium bifidum	1025st1_B5_1025SCRN_200924	Scaffold		1	1	1	1	1		1	1
GCF_028202265.1	Bifidobacterium bifidum	1025st1_D2_1025SCRN_200924	Scaffold		1	1	1	1	1		1	1
GCF_028202295.1	Bifidobacterium bifidum	1001283st1_C1_1001283B150225_161107	Scaffold		1	1	1	1	1		1	1
GCF_028202305.1	Bifidobacterium bifidum	1025st1_A12_1025SCRN_200924	Scaffold		1	1	1	1	1		1	1
GCF_028202335.1	Bifidobacterium bifidum	1001283st1_A1_1001285H_161024	Scaffold		1	1	1	1	1		1	1
GCF_028202355.1	Bifidobacterium bifidum	1001283st1_E8_1001285I_161205	Scaffold		1	1	1	1	1		1	1
GCF_028202365.1	Bifidobacterium bifidum	1001283st1_B11_1001285I_161205	Scaffold		1	1	1	1	1		1	1
GCF_028202395.1	Bifidobacterium bifidum	J1101312st1_E10_J1101312_190322	Scaffold		1	1	1	1	1		1	1
GCF_028202415.1	Bifidobacterium bifidum	J1101312st1_C7_J1101312_190322	Scaffold		1	1	1	1	1		1	1
GCF_028202425.1	Bifidobacterium bifidum	A4_hBSD2780061687b_210117	Scaffold		1	1	1	1	1		1	1
GCF_028202435.1	Bifidobacterium bifidum	F3_hBSD2780061687b_210117	Scaffold		1	1	1	1	1		1	1
GCF_028202455.1	Bifidobacterium bifidum	H2_hBSD2780061687b_210117	Scaffold		1	1	1	1	1		1	1
GCF_028202495.1	Bifidobacterium bifidum	H9_hBSD2780061687_210209	Scaffold		1	1	1	1	1		1	1
GCF_028202515.1	Bifidobacterium bifidum	F11_hBSD2780061687b_210117	Scaffold		1	1	1	1	1		1	1
GCF_028202535.1	Bifidobacterium bifidum	E4_hBSD2780061687b_210117	Scaffold		1	1	1	1	1		1	1
GCF_028202555.1	Bifidobacterium bifidum	B6_h1001283B150217_200217	Scaffold		1	1	1	1	1		1	1
GCF_028202575.1	Bifidobacterium bifidum	1001283st1_E8_1001283B150210_160208	Scaffold		1	1	1	1	1		1	1
GCF_028202595.1	Bifidobacterium bifidum	1001216st1_H2_BSD2780120875b_170604	Scaffold		1	1	1	1	1		1	1
GCF_028202605.1	Bifidobacterium bifidum	1001283st1_D6_1001283B150209_150212	Scaffold		1	1	1	1	1		1	1
GCF_028202615.1	Bifidobacterium bifidum	1001216st1_B8_1028SCRN_200821	Scaffold		1	1	1	1	1		1	1
GCF_028202675.1	Bifidobacterium bifidum	1001271st1_H11_1001271B_150615	Scaffold		1	1	1	1	1		1	1
GCF_028202695.1	Bifidobacterium bifidum	1001216st1_H5_1028SCRN_200821	Scaffold		1	1	1	1	1		1	1
GCF_028202715.1	Bifidobacterium bifidum	1001271st1_G7_1001270J_160509	Scaffold		1	1	1	1	1		1	1
GCF_028202725.1	Bifidobacterium bifidum	1001283st1_C8_1001283B150304_161114	Scaffold		1	1	1	1	1		1	1
GCF_028202735.1	Bifidobacterium bifidum	1001271st1_F2_1001271B_151109	Scaffold		1	1	1	1	1		1	1
GCF_028202785.1	Bifidobacterium bifidum	1001216st1_E8_1001216I_160404	Scaffold		1	1	1	1	1		1	1
GCF_028202815.1	Bifidobacterium bifidum	1001271st1_A6_1001270H_150608	Scaffold		1	1	1	1	1		1	1
GCF_028202835.1	Bifidobacterium bifidum	1001216st1_H8_1001216I_160404	Scaffold		1	1	1	1	1		1	1
GCF_028202855.1	Bifidobacterium bifidum	1001136st1_C1_1001136B_160425	Scaffold		1	1	1	1	1		1	1
GCF_028203495.1	Bifidobacterium bifidum	RTP21484st2_A9_RTP21484_190118	Scaffold		1	1	1	1	1		1	1
GCF_028203515.1	Bifidobacterium bifidum	A2_hBSD2780061687b_210117	Scaffold		1	1	1	1	1		1	1
GCF_028203535.1	Bifidobacterium bifidum	RTP21221st1_G2_RTP21221_200709	Scaffold		1	1	1	1	1		1	1
GCF_028203545.1	Bifidobacterium bifidum	B3_hBSD2780061687b_210117	Scaffold		1	1	1	1	1		1	1
GCF_028203575.1	Bifidobacterium bifidum	F10_hBSD2780061687_210209	Scaffold		1	1	1	1	1		1	1
GCF_028203615.1	Bifidobacterium bifidum	A12_h1001283B150217_200217	Scaffold		1	1	1	1	1		1	1
GCF_028203625.1	Bifidobacterium bifidum	E2_hBSD2780061687_210209	Scaffold		1	1	1	1	1		1	1
GCF_028203645.1	Bifidobacterium bifidum	E2_hBSD2780061687b_210117	Scaffold		1	1	1	1	1		1	1
GCF_028203675.1	Bifidobacterium bifidum	J1101312st1_H2_J1101312_190322	Scaffold		1	1	1	1	1		1	1
GCF_028203695.1	Bifidobacterium bifidum	J1101312st1_E3_J1101312_190322	Scaffold		1	1	1	1	1		1	1
GCF_028203705.1	Bifidobacterium bifidum	G10_h1001283B150217_200217	Scaffold		1	1	1	1	1		1	1
GCF_028203735.1	Bifidobacterium bifidum	F6_h1001283B150217_200217	Scaffold		1	1	1	1	1		1	1
GCF_028203745.1	Bifidobacterium bifidum	G8_h1001283B150217_200217	Scaffold		1	1	1	1	1		1	1
GCF_028203775.1	Bifidobacterium bifidum	F11_h1001283B150217_200217	Scaffold		1	1	1	1	1		1	1
GCF_028203795.1	Bifidobacterium bifidum	C4_h1001283B150217_200217	Scaffold		1	1	1	1	1		1	1
GCF_028203815.1	Bifidobacterium bifidum	F5_h1001283B150217_200217	Scaffold		1	1	1	1	1		1	1
GCF_028203835.1	Bifidobacterium bifidum	D53st1_B4_D53t1_180928	Scaffold		1	1	1	1	1		1	1
GCF_028203855.1	Bifidobacterium bifidum	D53st1_A12_D53t1_180928	Scaffold		1	1	1	1	1		1	1
GCF_028203875.1	Bifidobacterium bifidum	H3_h1001283B150217_200217	Scaffold		1	1	1	1	1		1	1
GCF_028203895.1	Bifidobacterium bifidum	H2_h1001283B150217_200217	Scaffold		1	1	1	1	1		1	1
GCF_028368265.1	Bifidobacterium bifidum	RTP21484st2_G9_RTP21484_190118	Scaffold		1	1	1	1	1		1	1
GCF_029011515.1	Bifidobacterium bifidum	VSI20	Complete Genome		1	1	1	1	1		1	1
GCF_029723435.1	Bifidobacterium bifidum	LH_1044	Contig		1	1	1	1	1		1	1
GCF_029723555.1	Bifidobacterium bifidum	LH_1036	Scaffold		1	1	1	1	1		1	1
GCF_029723565.1	Bifidobacterium bifidum	LH_1017	Contig		1	1	1	1	1		1	1
GCF_029723595.1	Bifidobacterium bifidum	LH_1016	Contig		1	1	1	1	1		1	1
GCF_029723675.1	Bifidobacterium bifidum	LH_1013	Contig		1	1	1	1	1		1	1
GCF_029723695.1	Bifidobacterium bifidum	LH_986	Contig		1	1	1	1	1		1	1
GCF_030218415.1	Bifidobacterium bifidum	UMB0776B	Contig		1	1	1	1	1		1	1
GCF_033959405.1	Bifidobacterium bifidum	BB11	Scaffold		1	1	1	1	1		1	1
GCF_034427835.1	Bifidobacterium bifidum	CCRC11847	Scaffold		1	1	1	1	1		1	1
GCF_039031575.1	Bifidobacterium bifidum	1001216st1_G12_RTP31141_220114	Scaffold		1	1	1	1	1		1	1
GCF_039031595.1	Bifidobacterium bifidum	1001216st1_A9_RTP31141_220114	Scaffold		1	1	1	1	1		1	1
GCF_039031615.1	Bifidobacterium bifidum	1001216st1_E8_RTP31141_220114	Scaffold		1	1	1	1	1		1	1
GCF_039063425.1	Bifidobacterium bifidum	2227st1_E10_2227SCRN_220401	Scaffold		1	1	1	1	1		1	1
GCF_039063545.1	Bifidobacterium bifidum	2227st1_A6_2227SCRN_220401	Scaffold		1	1	1	1	1		1	1
GCF_039612605.1	Bifidobacterium bifidum	NB42	Contig		1	1	1	1	1		1	1
GCF_039733705.1	Bifidobacterium bifidum	RTP21428st1_G3_RTP21428_210409	Scaffold		1	1	1	1	1		1	1
GCF_039733725.1	Bifidobacterium bifidum	RTP21428st1_B4_RTP21428_210409	Scaffold		1	1	1	1	1		1	1
GCF_039734165.1	Bifidobacterium bifidum	2226st1_H4_2226SCRN_200925	Scaffold		1	1	1	1	1		1	1
GCF_039754375.1	Bifidobacterium bifidum	RTP21428st1_F6_RTP21428_210409	Scaffold		1	1	1	1	1		1	1
GCF_039754415.1	Bifidobacterium bifidum	RTP21428st1_H8_RTP21428_210409	Scaffold		1	1	1	1	1		1	1
GCF_039754475.1	Bifidobacterium bifidum	RTP21428st1_D1_RTP21428_210409	Scaffold		1	1	1	1	1		1	1
GCF_039754555.1	Bifidobacterium bifidum	RTP21428st1_B1_RTP21428_210409	Scaffold		1	1	1	1	1		1	1
GCF_039759635.1	Bifidobacterium bifidum	2226st1_B2_2226SCRN_200925	Scaffold		1	1	1	1	1		1	1
GCF_039759655.1	Bifidobacterium bifidum	D52st1_E7_D52t1_170925	Scaffold		1	1	1	1	1		1	1
GCF_039759675.1	Bifidobacterium bifidum	1001271st1_D3_1001271B_151109	Scaffold		1	1	1	1	1		1	1
GCF_039759695.1	Bifidobacterium bifidum	1001271st1_B3_1001271B_151109	Scaffold		1	1	1	1	1		1	1
GCF_039912995.1	Bifidobacterium bifidum	RTP21222st1_H10_RTP21222_200807	Scaffold		1	1	1	1	1		1	1
GCF_039913015.1	Bifidobacterium bifidum	RTP31036st1_A12_RTP31036_200814	Scaffold		1	1	1	1	1		1	1
GCF_039913035.1	Bifidobacterium bifidum	RTP31036st1_G6_RTP31036_200814	Scaffold		1	1	1	1	1		1	1
GCF_039913055.1	Bifidobacterium bifidum	RTP21222st1_F7_RTP21222_200807	Scaffold		1	1	1	1	1		1	1
GCF_039913075.1	Bifidobacterium bifidum	RTP21222st1_F4_RTP21222_200807	Scaffold		1	1	1	1	1		1	1
GCF_039913095.1	Bifidobacterium bifidum	RTP21222st1_D12_RTP21222_200807	Scaffold		1	1	1	1	1		1	1
GCF_039913115.1	Bifidobacterium bifidum	RTP21221st1_H7_RTP21221_200709	Scaffold		1	1	1	1	1		1	1
GCF_039913135.1	Bifidobacterium bifidum	RTP21221st1_H4_RTP21221_200709	Scaffold		1	1	1	1	1		1	1
GCF_039913155.1	Bifidobacterium bifidum	F6_hBSD2780061687b_210117	Scaffold		1	1	1	1	1		1	1
GCF_039913175.1	Bifidobacterium bifidum	RTP21221st1_A9_RTP21221_200709	Scaffold		1	1	1	1	1		1	1
GCF_039913195.1	Bifidobacterium bifidum	H3_hBSD2780061687_210209	Scaffold		1	1	1	1	1		1	1
GCF_039913215.1	Bifidobacterium bifidum	G9_hBSD2780061687_210209	Scaffold		1	1	1	1	1		1	1
GCF_039913235.1	Bifidobacterium bifidum	B7_hBSD2780061687b_210117	Scaffold		1	1	1	1	1		1	1
GCF_039913255.1	Bifidobacterium bifidum	F11_hBSD2780061687_210209	Scaffold		1	1	1	1	1		1	1
GCF_039913275.1	Bifidobacterium bifidum	F12_hBSD2780061687_210209	Scaffold		1	1	1	1	1		1	1
GCF_039913295.1	Bifidobacterium bifidum	D8_hBSD2780061687_210209	Scaffold		1	1	1	1	1		1	1
GCF_039913315.1	Bifidobacterium bifidum	E5_hBSD2780061687_210209	Scaffold		1	1	1	1	1		1	1
GCF_039913335.1	Bifidobacterium bifidum	E4_hBSD2780061687_210209	Scaffold		1	1	1	1	1		1	1
GCF_039913355.1	Bifidobacterium bifidum	2226st1_G9_2226SCRN_200925	Scaffold		1	1	1	1	1		1	1
GCF_039913365.1	Bifidobacterium bifidum	C1_h1001283B150217_200217	Scaffold		1	1	1	1	1		1	1
GCF_039913395.1	Bifidobacterium bifidum	1025st1_C5_1025SCRN_200924	Scaffold		1	1	1	1	1		1	1
GCF_040094955.1	Bifidobacterium bifidum	CLA-AA-H198	Contig		1	1	1	1	1		1	1
GCF_040227535.1	Bifidobacterium bifidum	1001216st1_B4_RTP31139_211217	Scaffold		1	1	1	1	1		1	1
GCF_040227545.1	Bifidobacterium bifidum	1001216st1_C12_RTP31139_211217	Scaffold		1	1	1	1	1		1	1
GCF_040227575.1	Bifidobacterium bifidum	1001216st1_F9_RTP31139_211217	Scaffold		1	1	1	1	1		1	1
GCF_900112465.1	Bifidobacterium bifidum	Calf96	Contig		1	1	1	1	1		1	1
GCF_900637095.1	Bifidobacterium bifidum	NCTC13001	Complete Genome		1	1	1	1	1		1	1
GCF_902386775.1	Bifidobacterium bifidum	MGYG-HGUT-02396	Complete Genome		1	1	1	1	1		1	1
GCF_029723375.1	Bifidobacterium bifidum	LH_1045	Contig		1	0	0	0	0		1	1
GCF_029723575.1	Bifidobacterium bifidum	LH_1048	Contig		1	0	0	0	0		1	1
GCF_040150955.1	Bifidobacterium bifidum	LH-CAM-42	Contig		1	0	0	0	0		1	1
GCF_900445665.1	Bifidobacterium bifidum	NCTC10471	Contig		0	0	0	0	0		1	1
GCF_000466525.1	Bifidobacterium bifidum	ATCC 29521	Scaffold		1	1	1	1	1		1	1
GCF_000771485.1	Bifidobacterium bifidum	DSM 20456	Contig		1	1	1	1	1		1	1
GCF_001025135.1	Bifidobacterium bifidum	JCM 1255	Complete Genome		1	1	1	1	1		1	1
GCF_901212485.1	Bifidobacterium bifidum	Bifidobacterium_bifidum_MC1	Scaffold		1	0	0	0	1		1	1
GCF_000265095.1	Bifidobacterium bifidum	BGN4	Complete Genome		1	1	1	1	1		1	1
GCF_000435915.1	Bifidobacterium bifidum	Bifidobacterium bifidum CAG:234	Scaffold		1	1	1	1	1		1	1
GCF_000300215.1	Bifidobacterium bifidum	IPLA 20015	Contig		1	1	1	1	1		1	1
GCF_024341745.1	Bifidobacterium bifidum	JCM 1254	Contig		1	1	1	1	1		1	1
GCF_001311705.1	Bifidobacterium bifidum	JCM 1254	Contig		1	0	1	1	1		1	1
GCF_000299595.1	Bifidobacterium bifidum	LMG 13195	Contig		1	0	0	0	0		1	1
GCF_001020415.1	Bifidobacterium bifidum	LMG 13195	Contig		1	0	0	0	0		1	1
GCF_000155395.1	Bifidobacterium bifidum	NCIMB 41171	Scaffold		1	1	1	1	1		1	1
GCF_000273525.1	Bifidobacterium bifidum	NCIMB 41171	Contig		1	1	1	1	1		1	1
GCF_000165905.1	Bifidobacterium bifidum	PRL2010	Complete Genome		1	1	1	1	1		1	1
GCF_000164965.1	Bifidobacterium bifidum	S17	Complete Genome		1	1	1	1	1		1	1
GCF_900094965.1	Bifidobacterium bohemicum	R-53250	Contig		0	0	0	0	0		1	1
GCF_000741525.1	Bifidobacterium bohemicum	DSM 22767	Contig		0	0	0	0	0		1	1
GCF_000771605.1	Bifidobacterium bohemicum	DSM 22767	Contig		0	0	0	0	0		1	1
GCF_000737845.1	Bifidobacterium bombi	DSM 19703	Contig		0	0	0	0	0		1	1
GCF_000771085.1	Bifidobacterium bombi	DSM 19703	Contig		0	0	0	0	0		1	1
GCF_000741535.1	Bifidobacterium boum	LMG 10736	Contig		0	0	0	0	0		1	1
GCF_012844085.1	Bifidobacterium boum	WCA-130-P53-4B	Contig		0	0	0	0	0		1	1
GCF_021531155.1	Bifidobacterium boum	An918	Contig		0	0	0	0	0		1	1
GCF_022769165.1	Bifidobacterium boum	SUG87	Contig		0	0	0	0	0		1	1
GCF_000687615.1	Bifidobacterium boum	DSM 20432	Scaffold		0	0	0	0	0		1	1
GCF_000771385.1	Bifidobacterium boum	DSM 20432	Contig		0	0	0	0	0		1	1
GCF_000741125.1	Bifidobacterium breve	LMG 13208	Contig		0	0	0	0	0		1	1
GCF_001189355.1	Bifidobacterium breve	BBRI4	Contig		0	0	0	0	0		1	1
GCF_001281425.1	Bifidobacterium breve	BR3	Complete Genome		0	0	0	0	0		1	1
GCF_001546235.1	Bifidobacterium breve	GED8481	Scaffold		0	0	0	0	0		1	1
GCF_001685705.1	Bifidobacterium breve	BR-06	Contig		0	0	0	0	0		1	1
GCF_001685725.1	Bifidobacterium breve	BR-07	Contig		0	0	0	0	0		1	1
GCF_001685745.1	Bifidobacterium breve	BR-10	Contig		0	0	0	0	0		1	1
GCF_001685765.1	Bifidobacterium breve	BR-14	Contig		0	0	0	0	0		1	1
GCF_001685785.1	Bifidobacterium breve	BR-15	Contig		0	0	0	0	0		1	1
GCF_001685805.1	Bifidobacterium breve	BR-19	Contig		0	0	0	0	0		1	1
GCF_001685825.1	Bifidobacterium breve	BR-20	Contig		0	0	0	0	0		1	1
GCF_001685845.1	Bifidobacterium breve	BR-21	Contig		0	0	0	0	0		1	1
GCF_001685865.1	Bifidobacterium breve	BR-A29	Contig		0	0	0	0	0		1	1
GCF_001685885.1	Bifidobacterium breve	BR-C29	Contig		0	0	0	0	0		1	1
GCF_001685905.1	Bifidobacterium breve	BR-H29	Contig		0	0	0	0	0		1	1
GCF_001685925.1	Bifidobacterium breve	BR-I29	Contig		0	0	0	0	0		1	1
GCF_001685945.1	Bifidobacterium breve	BR-L29	Contig		0	0	0	0	0		1	1
GCF_001990225.1	Bifidobacterium breve	LMC520	Complete Genome		0	0	0	0	0		1	1
GCF_002027265.1	Bifidobacterium breve	CECT7263	Contig		0	0	0	0	0		1	1
GCF_002075865.1	Bifidobacterium breve	1900B	Contig		0	0	0	0	0		1	1
GCF_002076055.1	Bifidobacterium breve	1891B	Contig		0	0	0	0	0		1	1
GCF_002076075.1	Bifidobacterium breve	1889B	Contig		0	0	0	0	0		1	1
GCF_002271275.1	Bifidobacterium breve	7E	Contig		0	0	0	0	0		1	1
GCF_002838225.1	Bifidobacterium breve	DRBB26	Complete Genome		0	0	0	0	0		1	1
GCF_002838245.1	Bifidobacterium breve	NRBB01	Complete Genome		0	0	0	0	0		1	1
GCF_002838265.1	Bifidobacterium breve	NRBB02	Complete Genome		0	0	0	0	0		1	1
GCF_002838285.1	Bifidobacterium breve	NRBB04	Complete Genome		0	0	0	0	0		1	1
GCF_002838305.1	Bifidobacterium breve	NRBB11	Complete Genome		0	0	0	0	0		1	1
GCF_002838325.1	Bifidobacterium breve	NRBB09	Complete Genome		0	0	0	0	0		1	1
GCF_002838345.1	Bifidobacterium breve	NRBB57	Complete Genome		0	0	0	0	0		1	1
GCF_002838365.1	Bifidobacterium breve	NRBB50	Complete Genome		0	0	0	0	0		1	1
GCF_002838385.1	Bifidobacterium breve	NRBB52	Complete Genome		0	0	0	0	0		1	1
GCF_002838405.1	Bifidobacterium breve	NRBB51	Complete Genome		0	0	0	0	0		1	1
GCF_002838425.1	Bifidobacterium breve	NRBB56	Complete Genome		0	0	0	0	0		1	1
GCF_002838445.1	Bifidobacterium breve	DRBB27	Complete Genome		0	0	0	0	0		1	1
GCF_002838465.1	Bifidobacterium breve	017W439	Complete Genome		0	0	0	0	0		1	1
GCF_002838485.1	Bifidobacterium breve	215W447a	Complete Genome		0	0	0	0	0		1	1
GCF_002838505.1	Bifidobacterium breve	DRBB28	Complete Genome		0	0	0	0	0		1	1
GCF_002838525.1	Bifidobacterium breve	180W83	Complete Genome		0	0	0	0	0		1	1
GCF_002838545.1	Bifidobacterium breve	082W48	Complete Genome		0	0	0	0	0		1	1
GCF_002838565.1	Bifidobacterium breve	139W423	Complete Genome		0	0	0	0	0		1	1
GCF_002838585.1	Bifidobacterium breve	CNCM I-4321	Complete Genome		0	0	0	0	0		1	1
GCF_002838605.1	Bifidobacterium breve	NRBB18	Complete Genome		0	0	0	0	0		1	1
GCF_002838625.1	Bifidobacterium breve	NRBB19	Complete Genome		0	0	0	0	0		1	1
GCF_002838645.1	Bifidobacterium breve	NRBB20	Complete Genome		0	0	0	0	0		1	1
GCF_002838665.1	Bifidobacterium breve	NRBB27	Complete Genome		0	0	0	0	0		1	1
GCF_002838685.1	Bifidobacterium breve	NRBB49	Complete Genome		0	0	0	0	0		1	1
GCF_002838705.1	Bifidobacterium breve	DRBB29	Complete Genome		0	0	0	0	0		1	1
GCF_002838725.1	Bifidobacterium breve	DRBB30	Complete Genome		0	0	0	0	0		1	1
GCF_002838745.1	Bifidobacterium breve	NRBB08	Complete Genome		0	0	0	0	0		1	1
GCF_002861455.1	Bifidobacterium breve	UMB0915	Scaffold		0	0	0	0	0		1	1
GCF_002871815.1	Bifidobacterium breve	UMB0089	Scaffold		0	0	0	0	0		1	1
GCF_002914865.1	Bifidobacterium breve	BB02	Contig		0	0	0	0	0		1	1
GCF_003095095.1	Bifidobacterium breve	DS15_17	Contig		0	0	0	0	0		1	1
GCF_003370105.1	Bifidobacterium breve	N6D12	Scaffold		0	0	0	0	0		1	1
GCF_003370125.1	Bifidobacterium breve	W20-13	Scaffold		0	0	0	0	0		1	1
GCF_003370155.1	Bifidobacterium breve	12-4	Scaffold		0	0	0	0	0		1	1
GCF_003370175.1	Bifidobacterium breve	322-1	Scaffold		0	0	0	0	0		1	1
GCF_003370195.1	Bifidobacterium breve	30-1	Scaffold		0	0	0	0	0		1	1
GCF_003370265.1	Bifidobacterium breve	W56	Scaffold		0	0	0	0	0		1	1
GCF_003370295.1	Bifidobacterium breve	91-1	Scaffold		0	0	0	0	0		1	1
GCF_003813065.1	Bifidobacterium breve	FDAARGOS_561	Complete Genome		0	0	0	0	0		1	1
GCF_003860285.1	Bifidobacterium breve	lw01	Complete Genome		0	0	0	0	0		1	1
GCF_004319685.1	Bifidobacterium breve	BR03	Chromosome		0	0	0	0	0		1	1
GCF_004802595.1	Bifidobacterium breve	UBBR-01	Contig		0	0	0	0	0		1	1
GCF_006546585.1	Bifidobacterium breve	SC95	Scaffold		0	0	0	0	0		1	1
GCF_008868405.1	Bifidobacterium breve	BIO6018	Contig		0	0	0	0	0		1	1
GCF_009429085.1	Bifidobacterium breve	IDCC4401	Chromosome		0	0	0	0	0		1	1
GCF_009498435.1	Bifidobacterium breve	JSRL01	Complete Genome		0	0	0	0	0		1	1
GCF_009931415.1	Bifidobacterium breve	JR01	Complete Genome		0	0	0	0	0		1	1
GCF_013267755.1	Bifidobacterium breve	JTL	Complete Genome		0	0	0	0	0		1	1
GCF_014779815.1	Bifidobacterium breve	142	Contig		0	0	0	0	0		1	1
GCF_015547895.1	Bifidobacterium breve	BSD2780061688_150302_F6	Scaffold		0	0	0	0	0		1	1
GCF_015554875.1	Bifidobacterium breve	1001270B_150601_B2	Scaffold		0	0	0	0	0		1	1
GCF_015667655.1	Bifidobacterium breve	BSD2780061687_150420_F12	Scaffold		0	0	0	0	0		1	1
GCF_015668215.1	Bifidobacterium breve	1001285H_161024_A11	Scaffold		0	0	0	0	0		1	1
GCF_015670155.1	Bifidobacterium breve	1001287H_170206_A8	Scaffold		0	0	0	0	0		1	1
GCF_016648955.1	Bifidobacterium breve	PRL2020	Contig		0	0	0	0	0		1	1
GCF_016648985.1	Bifidobacterium breve	M1D	Contig		0	0	0	0	0		1	1
GCF_019052255.1	Bifidobacterium breve	MSK.22.113	Contig		0	0	0	0	0		1	1
GCF_019125915.1	Bifidobacterium breve	MSK.22.45	Contig		0	0	0	0	0		1	1
GCF_019125975.1	Bifidobacterium breve	MSK.22.4	Contig		0	0	0	0	0		1	1
GCF_019126115.1	Bifidobacterium breve	MSK.22.99	Contig		0	0	0	0	0		1	1
GCF_019126155.1	Bifidobacterium breve	MSK.22.65	Contig		0	0	0	0	0		1	1
GCF_019126195.1	Bifidobacterium breve	MSK.22.64	Contig		0	0	0	0	0		1	1
GCF_019126215.1	Bifidobacterium breve	MSK.22.124	Contig		0	0	0	0	0		1	1
GCF_019126245.1	Bifidobacterium breve	MSK.22.34	Contig		0	0	0	0	0		1	1
GCF_019126315.1	Bifidobacterium breve	MSK.22.57	Contig		0	0	0	0	0		1	1
GCF_019126325.1	Bifidobacterium breve	MSK.22.97	Contig		0	0	0	0	0		1	1
GCF_019126415.1	Bifidobacterium breve	MSK.22.68	Contig		0	0	0	0	0		1	1
GCF_019126515.1	Bifidobacterium breve	MSK.22.2	Contig		0	0	0	0	0		1	1
GCF_019126535.1	Bifidobacterium breve	MSK.22.20	Contig		0	0	0	0	0		1	1
GCF_019126565.1	Bifidobacterium breve	MSK.22.107	Contig		0	0	0	0	0		1	1
GCF_019126575.1	Bifidobacterium breve	MSK.22.118	Contig		0	0	0	0	0		1	1
GCF_019126615.1	Bifidobacterium breve	MSK.22.117	Contig		0	0	0	0	0		1	1
GCF_019126635.1	Bifidobacterium breve	MSK.22.114	Contig		0	0	0	0	0		1	1
GCF_019126695.1	Bifidobacterium breve	MSK.22.116	Contig		0	0	0	0	0		1	1
GCF_019126735.1	Bifidobacterium breve	MSK.22.100	Contig		0	0	0	0	0		1	1
GCF_019126775.1	Bifidobacterium breve	MSK.22.105	Contig		0	0	0	0	0		1	1
GCF_019126785.1	Bifidobacterium breve	MSK.22.106	Contig		0	0	0	0	0		1	1
GCF_019126815.1	Bifidobacterium breve	MSK.22.111	Contig		0	0	0	0	0		1	1
GCF_019126835.1	Bifidobacterium breve	MSK.22.101	Contig		0	0	0	0	0		1	1
GCF_019126855.1	Bifidobacterium breve	MSK.22.11	Contig		0	0	0	0	0		1	1
GCF_019126875.1	Bifidobacterium breve	MSK.22.108	Contig		0	0	0	0	0		1	1
GCF_019126915.1	Bifidobacterium breve	MSK.22.109	Contig		0	0	0	0	0		1	1
GCF_019126935.1	Bifidobacterium breve	MSK.22.104	Contig		0	0	0	0	0		1	1
GCF_019126945.1	Bifidobacterium breve	MSK.22.103	Contig		0	0	0	0	0		1	1
GCF_019126975.1	Bifidobacterium breve	MSK.22.115	Contig		0	0	0	0	0		1	1
GCF_019126995.1	Bifidobacterium breve	MSK.22.102	Contig		0	0	0	0	0		1	1
GCF_020538485.1	Bifidobacterium breve	MSK.23.143	Contig		0	0	0	0	0		1	1
GCF_020538545.1	Bifidobacterium breve	MSK.23.144	Contig		0	0	0	0	0		1	1
GCF_020538645.1	Bifidobacterium breve	MSK.23.133	Contig		0	0	0	0	0		1	1
GCF_020538685.1	Bifidobacterium breve	MSK.23.130	Contig		0	0	0	0	0		1	1
GCF_020538795.1	Bifidobacterium breve	MSK.23.123	Contig		0	0	0	0	0		1	1
GCF_020538815.1	Bifidobacterium breve	MSK.23.124	Contig		0	0	0	0	0		1	1
GCF_020538845.1	Bifidobacterium breve	MSK.23.105	Contig		0	0	0	0	0		1	1
GCF_020539025.1	Bifidobacterium breve	MSK.22.82	Contig		0	0	0	0	0		1	1
GCF_020539085.1	Bifidobacterium breve	MSK.22.80	Contig		0	0	0	0	0		1	1
GCF_020539105.1	Bifidobacterium breve	MSK.22.71	Contig		0	0	0	0	0		1	1
GCF_020539185.1	Bifidobacterium breve	MSK.22.73	Contig		0	0	0	0	0		1	1
GCF_020733045.1	Bifidobacterium breve	MSK.23.141	Contig		0	0	0	0	0		1	1
GCF_024665435.1	Bifidobacterium breve	BIF195	Complete Genome		0	0	0	0	0		1	1
GCF_024760465.1	Bifidobacterium breve	1101A	Complete Genome		0	0	0	0	0		1	1
GCF_027212565.1	Bifidobacterium breve	SDS-962-Irr	Contig		0	0	0	0	0		1	1
GCF_027212575.1	Bifidobacterium breve	SDS-512-OW	Contig		0	0	0	0	0		1	1
GCF_027212595.1	Bifidobacterium breve	SDS-744-W	Contig		0	0	0	0	0		1	1
GCF_027212705.1	Bifidobacterium breve	SDS-736-OW	Contig		0	0	0	0	0		1	1
GCF_027212715.1	Bifidobacterium breve	SDS-967-OWr	Contig		0	0	0	0	0		1	1
GCF_027212815.1	Bifidobacterium breve	SDS-964-W-Irr	Contig		0	0	0	0	0		1	1
GCF_027212825.1	Bifidobacterium breve	SDS-968-OWr	Contig		0	0	0	0	0		1	1
GCF_027214485.1	Bifidobacterium breve	SDS-746-OW	Contig		0	0	0	0	0		1	1
GCF_027214545.1	Bifidobacterium breve	SDS-734-OW	Contig		0	0	0	0	0		1	1
GCF_027214565.1	Bifidobacterium breve	SDS-746-W	Contig		0	0	0	0	0		1	1
GCF_027214635.1	Bifidobacterium breve	SDS-511-OW	Contig		0	0	0	0	0		1	1
GCF_027214675.1	Bifidobacterium breve	SDS-834-OWp	Contig		0	0	0	0	0		1	1
GCF_027214765.1	Bifidobacterium breve	SDS-512-W	Contig		0	0	0	0	0		1	1
GCF_027214825.1	Bifidobacterium breve	SDS-835-OWp	Contig		0	0	0	0	0		1	1
GCF_027214905.1	Bifidobacterium breve	SDS-1057-dR	Contig		0	0	0	0	0		1	1
GCF_027214925.1	Bifidobacterium breve	SDS-1919-OWr1	Contig		0	0	0	0	0		1	1
GCF_027214935.1	Bifidobacterium breve	SDS-1059-dR	Contig		0	0	0	0	0		1	1
GCF_027214985.1	Bifidobacterium breve	SDS-509-OW	Contig		0	0	0	0	0		1	1
GCF_027215005.1	Bifidobacterium breve	SDS-832-OWp	Contig		0	0	0	0	0		1	1
GCF_027215075.1	Bifidobacterium breve	SDS-1440-OWr	Contig		0	0	0	0	0		1	1
GCF_027215095.1	Bifidobacterium breve	SDS-744-OW	Contig		0	0	0	0	0		1	1
GCF_027215105.1	Bifidobacterium breve	SDS-965-OWr	Contig		0	0	0	0	0		1	1
GCF_027215185.1	Bifidobacterium breve	SDS-1439-RL	Contig		0	0	0	0	0		1	1
GCF_027215265.1	Bifidobacterium breve	SDS-1702-OWr1	Contig		0	0	0	0	0		1	1
GCF_027215305.1	Bifidobacterium breve	SDS-1703-OWr1	Contig		0	0	0	0	0		1	1
GCF_027215315.1	Bifidobacterium breve	SDS-1441-OWr	Contig		0	0	0	0	0		1	1
GCF_027215465.1	Bifidobacterium breve	SDS-1920-OWr1	Contig		0	0	0	0	0		1	1
GCF_027215475.1	Bifidobacterium breve	SDS-1921-OWr1	Contig		0	0	0	0	0		1	1
GCF_027215525.1	Bifidobacterium breve	SDS-1701-OWr1	Contig		0	0	0	0	0		1	1
GCF_027215655.1	Bifidobacterium breve	SDS-1060-OWr	Contig		0	0	0	0	0		1	1
GCF_027663845.1	Bifidobacterium breve	AFF13-13A	Scaffold		0	0	0	0	0		1	1
GCF_027696885.1	Bifidobacterium breve	CM02-09TA	Scaffold		0	0	0	0	0		1	1
GCF_028201755.1	Bifidobacterium breve	J1100826st1_H2_J1100826_190719	Contig		0	0	0	0	0		1	1
GCF_028201765.1	Bifidobacterium breve	1001274st1_G4_1001274B_151102	Contig		0	0	0	0	0		1	1
GCF_028201775.1	Bifidobacterium breve	J1101312st1_E4_J1101312_190322	Scaffold		0	0	0	0	0		1	1
GCF_028201785.1	Bifidobacterium breve	BSD2780061687st1_F3_BSD3448080968_160620	Scaffold		0	0	0	0	0		1	1
GCF_028201795.1	Bifidobacterium breve	J1100826st1_H11_J1100826_190719	Scaffold		0	0	0	0	0		1	1
GCF_028201855.1	Bifidobacterium breve	BSD2780061687st1_C6_BSD3448080968_160620	Scaffold		0	0	0	0	0		1	1
GCF_028201875.1	Bifidobacterium breve	BSD2780061687st1_C6_BSD2780061687_150420	Scaffold		0	0	0	0	0		1	1
GCF_028201915.1	Bifidobacterium breve	1001274st1_H8_1001274B_151102	Contig		0	0	0	0	0		1	1
GCF_028201995.1	Bifidobacterium breve	1001287st1_G6_1001287H_170206	Scaffold		0	0	0	0	0		1	1
GCF_028203305.1	Bifidobacterium breve	J1100826st1_F9_J1100826_190719	Contig		0	0	0	0	0		1	1
GCF_028203385.1	Bifidobacterium breve	BSD2780061687st1_H11_BSD2780061687_150420	Scaffold		0	0	0	0	0		1	1
GCF_028203415.1	Bifidobacterium breve	J1101312st1_H6_J1101312_190322	Scaffold		0	0	0	0	0		1	1
GCF_028203435.1	Bifidobacterium breve	J1100826st1_F12_J1100826_190719	Scaffold		0	0	0	0	0		1	1
GCF_028203455.1	Bifidobacterium breve	1001254st1_D4_1001254J_160919	Scaffold		0	0	0	0	0		1	1
GCF_028203465.1	Bifidobacterium breve	1001254st1_B10_1001254J_160919	Scaffold		0	0	0	0	0		1	1
GCF_028203585.1	Bifidobacterium breve	2217st1_B10_2217SCRN_200827	Contig		0	0	0	0	0		1	1
GCF_029011725.1	Bifidobacterium breve	VSI11	Complete Genome		0	0	0	0	0		1	1
GCF_029340075.1	Bifidobacterium breve	RC158_19046_CD	Contig		0	0	0	0	0		1	1
GCF_029723395.1	Bifidobacterium breve	LH_1047	Scaffold		0	0	0	0	0		1	1
GCF_029723405.1	Bifidobacterium breve	LH_1052	Scaffold		0	0	0	0	0		1	1
GCF_029723715.1	Bifidobacterium breve	LH_989	Contig		0	0	0	0	0		1	1
GCF_029723755.1	Bifidobacterium breve	LH_1004	Contig		0	0	0	0	0		1	1
GCF_030216725.1	Bifidobacterium breve	UMB6681	Contig		0	0	0	0	0		1	1
GCF_030216845.1	Bifidobacterium breve	UMB6370	Contig		0	0	0	0	0		1	1
GCF_030216945.1	Bifidobacterium breve	UMB5641	Contig		0	0	0	0	0		1	1
GCF_030219005.1	Bifidobacterium breve	UMB0002	Contig		0	0	0	0	0		1	1
GCF_030228295.1	Bifidobacterium breve	UMB1218B	Contig		0	0	0	0	0		1	1
GCF_030230575.1	Bifidobacterium breve	UMB1343A	Contig		0	0	0	0	0		1	1
GCF_030414125.1	Bifidobacterium breve	Bif11	Contig		0	0	0	0	0		1	1
GCF_030441965.1	Bifidobacterium breve	DSM 32583	Contig		0	0	0	0	0		1	1
GCF_030876985.1	Bifidobacterium breve	B6	Contig		0	0	0	0	0		1	1
GCF_033487235.1	Bifidobacterium breve	FJSWX38M7	Scaffold		0	0	0	0	0		1	1
GCF_033804505.1	Bifidobacterium breve	FHuNMY8M2	Scaffold		0	0	0	0	0		1	1
GCF_033804525.1	Bifidobacterium breve	FAHWH21M7	Scaffold		0	0	0	0	0		1	1
GCF_033804565.1	Bifidobacterium breve	FZJHZD20M12	Contig		0	0	0	0	0		1	1
GCF_035544755.1	Bifidobacterium breve	FFHNXY43M2	Contig		0	0	0	0	0		1	1
GCF_036281495.1	Bifidobacterium breve	CUL73	Contig		0	0	0	0	0		1	1
GCF_036281515.1	Bifidobacterium breve	M16-V	Contig		0	0	0	0	0		1	1
GCF_036763915.1	Bifidobacterium breve	FZJHZ7M2	Contig		0	0	0	0	0		1	1
GCF_036872545.1	Bifidobacterium breve	TCI761	Complete Genome		0	0	0	0	0		1	1
GCF_037966795.1	Bifidobacterium breve	LH_ZT_59	Contig		0	0	0	0	0		1	1
GCF_037966925.1	Bifidobacterium breve	LH_ZT_08	Contig		0	0	0	0	0		1	1
GCF_037967025.1	Bifidobacterium breve	3s5	Contig		0	0	0	0	0		1	1
GCF_039759595.1	Bifidobacterium breve	BSD2780061687st1_C2_BSD2780061687_150420	Scaffold		0	0	0	0	0		1	1
GCF_039759615.1	Bifidobacterium breve	BSD2780061687st1_F2_BSD2780061687_150420	Scaffold		0	0	0	0	0		1	1
GCF_039912955.1	Bifidobacterium breve	1001285st1_E7_1001285H_161024	Scaffold		0	0	0	0	0		1	1
GCF_039912975.1	Bifidobacterium breve	2217st1_C9_2217SCRN_200827	Scaffold		0	0	0	0	0		1	1
GCF_040150815.1	Bifidobacterium breve	LH-CAM-63	Contig		0	0	0	0	0		1	1
GCF_040150935.1	Bifidobacterium breve	LH-CAM-52	Contig		0	0	0	0	0		1	1
GCF_040151035.1	Bifidobacterium breve	LH-CAM-38	Contig		0	0	0	0	0		1	1
GCF_040367695.1	Bifidobacterium breve	NBRC 115160	Contig		0	0	0	0	0		1	1
GCF_040834025.1	Bifidobacterium breve	BS2-PS1	Complete Genome		0	0	0	0	0		1	1
GCF_040834035.1	Bifidobacterium breve	BS2-PS2	Complete Genome		0	0	0	0	0		1	1
GCF_900102865.1	Bifidobacterium breve	RP2	Contig		0	0	0	0	0		1	1
GCF_900157105.1	Bifidobacterium breve	Bifido_10	Contig		0	0	0	0	0		1	1
GCF_900157125.1	Bifidobacterium breve	Bifido_07	Contig		0	0	0	0	0		1	1
GCF_900637145.1	Bifidobacterium breve	NCTC11815	Complete Genome		0	0	0	0	0		1	1
GCF_901212525.1	Bifidobacterium breve	Bifidobacterium_breve_MC1	Scaffold		0	0	0	0	0		1	1
GCF_901980275.1	Bifidobacterium breve	INIA P734	Contig		0	0	0	0	0		1	1
GCF_902167575.1	Bifidobacterium breve	B.breve_2_mod	Contig		0	0	0	0	0		1	1
GCF_902167875.1	Bifidobacterium breve	B.breve_1_mod	Complete Genome		0	0	0	0	0		1	1
GCF_902167895.1	Bifidobacterium breve	Bifidobacterium_breve_JG_Bg463	Contig		0	0	0	0	0		1	1
GCF_902387425.1	Bifidobacterium breve	MGYG-HGUT-02469	Complete Genome		0	0	0	0	0		1	1
GCF_902505445.1	Bifidobacterium breve	LH_24	Scaffold		0	0	0	0	0		1	1
GCF_902505485.1	Bifidobacterium breve	LH_21	Scaffold		0	0	0	0	0		1	1
GCF_925281835.1	Bifidobacterium breve	IM1336	Contig		0	0	0	0	0		1	1
GCF_925285005.1	Bifidobacterium breve	IM703	Contig		0	0	0	0	0		1	1
GCF_925318455.1	Bifidobacterium breve	IM1386	Contig		0	0	0	0	0		1	1
GCF_000568955.1	Bifidobacterium breve	12L	Complete Genome		0	0	0	0	0		1	1
GCF_000568895.1	Bifidobacterium breve	2L	Contig		0	0	0	0	0		1	1
GCF_000568875.1	Bifidobacterium breve	31L	Contig		0	0	0	0	0		1	1
GCF_000569055.1	Bifidobacterium breve	689b	Complete Genome		0	0	0	0	0		1	1
GCF_000213865.1	Bifidobacterium breve	ACS-071-V-Sch8b	Complete Genome		0	0	0	0	0		1	1
GCF_000247755.1	Bifidobacterium breve	CECT 7263	Contig		0	0	0	0	0		1	1
GCF_000226175.1	Bifidobacterium breve	DPC 6330	Contig		0	0	0	0	0		1	1
GCF_000158015.1	Bifidobacterium breve	DSM 20213	Scaffold		0	0	0	0	0		1	1
GCF_000771305.1	Bifidobacterium breve	DSM 20213	Contig		0	0	0	0	0		1	1
GCF_001025175.1	Bifidobacterium breve	JCM 1192	Complete Genome		0	0	0	0	0		1	1
GCF_001311295.1	Bifidobacterium breve	JCM 1192	Contig		0	0	0	0	0		0	0
GCF_000411435.1	Bifidobacterium breve	HPH0326	Scaffold		0	0	0	0	0		1	1
GCF_000568975.1	Bifidobacterium breve	JCM 7017	Complete Genome		0	0	0	0	0		1	1
GCF_000569015.1	Bifidobacterium breve	JCM 7019	Complete Genome		0	0	0	0	0		1	1
GCF_000466545.1	Bifidobacterium breve	JCP7499	Scaffold		0	0	0	0	0		1	1
GCF_001264045.1	Bifidobacterium breve	MCC 0121	Contig		0	0	0	0	0		1	1
GCF_001264035.1	Bifidobacterium breve	MCC 0305	Scaffold		0	0	0	0	0		1	1
GCF_001263845.1	Bifidobacterium breve	MCC 0476	Contig		0	0	0	0	0		1	1
GCF_001264095.1	Bifidobacterium breve	MCC 1094	Scaffold		0	0	0	0	0		1	1
GCF_001263855.1	Bifidobacterium breve	MCC 1114	Contig		0	0	0	0	0		1	1
GCF_001263915.1	Bifidobacterium breve	MCC 1128	Contig		0	0	0	0	0		1	1
GCF_001264105.1	Bifidobacterium breve	MCC 1340	Scaffold		0	0	0	0	0		1	1
GCF_001264135.1	Bifidobacterium breve	MCC 1454	Scaffold		0	0	0	0	0		1	1
GCF_001264155.1	Bifidobacterium breve	MCC 1604	Contig		0	0	0	0	0		1	1
GCF_001263935.1	Bifidobacterium breve	MCC 1605	Scaffold		0	0	0	0	0		1	1
GCF_000569035.1	Bifidobacterium breve	NCFB 2258	Complete Genome		0	0	0	0	0		1	1
GCF_000569075.1	Bifidobacterium breve	S27	Complete Genome		0	0	0	0	0		1	1
GCF_000220135.1	Bifidobacterium breve	UCC2003	Complete Genome		0	0	0	0	0		1	1
GCF_003952005.1	Bifidobacterium callimiconis	2028B	Contig		0	0	0	0	0		1	1
GCF_018555655.1	Bifidobacterium callimiconis	CP1	Contig		0	0	0	0	0		1	1
GCF_003129905.1	Bifidobacterium callitrichidarum	TRI 5	Scaffold		0	0	0	0	0		1	1
GCF_003024945.1	Bifidobacterium callitrichos	UMA51805	Contig		0	0	0	0	0		1	1
GCF_003024955.1	Bifidobacterium callitrichos	UMA51804	Contig		0	0	0	0	0		1	1
GCF_008698085.1	Bifidobacterium callitrichos	RST27	Scaffold		0	0	0	0	0		1	1
GCF_000741175.1	Bifidobacterium callitrichos	DSM 23973	Contig		0	0	0	0	0		1	1
GCF_000771665.1	Bifidobacterium callitrichos	DSM 23973	Contig		0	0	0	0	0		1	1
GCF_009727065.1	Bifidobacterium canis	GSD1FS	Contig		0	0	0	0	0		1	1
GCF_003952025.1	Bifidobacterium castoris	2020B	Contig		0	0	0	0	0		1	0
GCF_002075855.1	Bifidobacterium catenulatum	1899B	Contig		0	0	0	0	0		1	1
GCF_009160765.1	Bifidobacterium catenulatum	BIOML-A2	Contig		0	0	0	0	0		1	1
GCF_009160805.1	Bifidobacterium catenulatum	BIOML-A1	Scaffold		0	0	0	0	0		1	1
GCF_015548935.1	Bifidobacterium catenulatum	BSD2780120875_150330_A3	Scaffold		0	0	0	0	0		1	1
GCF_018367525.1	Bifidobacterium catenulatum	L3_098_234G1_dasL3_098_234G1_concoct_59	Contig		0	0	0	0	0		1	1
GCF_018374575.1	Bifidobacterium catenulatum	L3_058_000G1_dasL3_058_000G1_concoct_118	Contig		0	0	0	0	0		1	1
GCF_018380495.1	Bifidobacterium catenulatum	L2_019_244G1_dasL2_019_244G1_concoct_31_sub	Contig		0	0	0	0	0		1	1
GCF_022716855.1	Bifidobacterium catenulatum	Map_106_006	Contig		0	0	0	0	0		1	1
GCF_022718255.1	Bifidobacterium catenulatum	Map_10_001	Contig		0	0	0	0	0		1	1
GCF_022721655.1	Bifidobacterium catenulatum	Map_47_002	Contig		0	0	0	0	0		1	1
GCF_022721695.1	Bifidobacterium catenulatum	Map_48_001	Contig		0	0	0	0	0		1	1
GCF_022722155.1	Bifidobacterium catenulatum	Map_63_012	Contig		0	0	0	0	0		1	1
GCF_022722295.1	Bifidobacterium catenulatum	Map_62_006	Contig		0	0	0	0	0		1	1
GCF_022722415.1	Bifidobacterium catenulatum	Map_61_006	Contig		0	0	0	0	0		1	1
GCF_022723495.1	Bifidobacterium catenulatum	Map_52_010	Contig		0	0	0	0	0		1	1
GCF_022724075.1	Bifidobacterium catenulatum	Map_45_004	Contig		0	0	0	0	0		1	1
GCF_022724875.1	Bifidobacterium catenulatum	Map_37_008	Contig		0	0	0	0	0		1	1
GCF_022725055.1	Bifidobacterium catenulatum	Map_36_006	Contig		0	0	0	0	0		1	1
GCF_022725135.1	Bifidobacterium catenulatum	Map_35_012	Contig		0	0	0	0	0		1	1
GCF_022725415.1	Bifidobacterium catenulatum	Map_31_004	Contig		0	0	0	0	0		1	1
GCF_022727075.1	Bifidobacterium catenulatum	Map_20_007	Contig		0	0	0	0	0		1	1
GCF_022728695.1	Bifidobacterium catenulatum	Map_55_002	Contig		0	0	0	0	0		1	1
GCF_022728835.1	Bifidobacterium catenulatum	Map_54_005	Contig		0	0	0	0	0		1	1
GCF_022733535.1	Bifidobacterium catenulatum	Map_80_004	Contig		0	0	0	0	0		1	1
GCF_022733835.1	Bifidobacterium catenulatum	Map_79_006	Contig		0	0	0	0	0		1	1
GCF_022734755.1	Bifidobacterium catenulatum	Map_74_010	Contig		0	0	0	0	0		1	1
GCF_022735655.1	Bifidobacterium catenulatum	Map_65_003	Contig		0	0	0	0	0		1	1
GCF_022736835.1	Bifidobacterium catenulatum	Map_72_005	Contig		0	0	0	0	0		1	1
GCF_022737395.1	Bifidobacterium catenulatum	Map_68_008	Contig		0	0	0	0	0		1	1
GCF_022737935.1	Bifidobacterium catenulatum	Map_178_001	Contig		0	0	0	0	0		1	1
GCF_022738015.1	Bifidobacterium catenulatum	Map_175_001	Contig		0	0	0	0	0		1	1
GCF_022738505.1	Bifidobacterium catenulatum	Map_122_008	Contig		0	0	0	0	0		1	1
GCF_022739775.1	Bifidobacterium catenulatum	Map_182_001	Contig		0	0	0	0	0		1	1
GCF_022740925.1	Bifidobacterium catenulatum	Map_159_001	Contig		0	0	0	0	0		1	1
GCF_022741165.1	Bifidobacterium catenulatum	Map_155_001	Contig		0	0	0	0	0		1	1
GCF_022741365.1	Bifidobacterium catenulatum	Map_151_001	Contig		0	0	0	0	0		1	1
GCF_022742165.1	Bifidobacterium catenulatum	Map_139_001	Contig		0	0	0	0	0		1	1
GCF_022742425.1	Bifidobacterium catenulatum	Map_136_002	Contig		0	0	0	0	0		1	1
GCF_022744725.1	Bifidobacterium catenulatum	Map_25_006	Contig		0	0	0	0	0		1	1
GCF_022746645.1	Bifidobacterium catenulatum	Map_129_001	Contig		0	0	0	0	0		1	1
GCF_022749315.1	Bifidobacterium catenulatum	Map_168_002	Contig		0	0	0	0	0		1	1
GCF_025542395.1	Bifidobacterium catenulatum	T0_MAXBIN__063	Contig		0	0	0	0	0		1	1
GCF_027679075.1	Bifidobacterium catenulatum	TM115-191	Scaffold		0	0	0	0	0		1	1
GCF_028203295.1	Bifidobacterium catenulatum	2226st1_F1_2226SCRN_200925	Scaffold		0	0	0	0	0		1	1
GCF_028203335.1	Bifidobacterium catenulatum	2226st1_C5_2226SCRN_200925	Scaffold		0	0	0	0	0		1	1
GCF_028203345.1	Bifidobacterium catenulatum	2226st1_A9_2226SCRN_200925	Scaffold		0	0	0	0	0		1	1
GCF_028203375.1	Bifidobacterium catenulatum	BSD2780120875st1_E5_BSD2780120875b_170604	Scaffold		0	0	0	0	0		1	1
GCF_028316405.1	Bifidobacterium catenulatum	RTP31036st1_F11_RTP31036_200814	Scaffold		0	0	0	0	0		1	1
GCF_029340025.1	Bifidobacterium catenulatum	RC93_19017_UC	Contig		0	0	0	0	0		1	1
GCF_029340205.1	Bifidobacterium catenulatum	RC92_19017_UC	Contig		0	0	0	0	0		1	1
GCF_030250365.2	Bifidobacterium catenulatum	IMAUFB087	Complete Genome		0	0	0	0	0		1	1
GCF_030250405.1	Bifidobacterium catenulatum	IMAUFB085	Contig		0	0	0	0	0		1	1
GCF_036550035.1	Bifidobacterium catenulatum	DOME_MAG_9702	Contig		0	0	0	0	0		1	1
GCF_036801625.1	Bifidobacterium catenulatum	CTOTU13332	Scaffold		0	0	0	0	0		1	1
GCF_036819395.1	Bifidobacterium catenulatum	CTOTU12642	Scaffold		0	0	0	0	0		1	1
GCF_037314405.1	Bifidobacterium catenulatum	P033L1-40	Contig		0	0	0	0	0		1	1
GCF_037333285.1	Bifidobacterium catenulatum	P043L1-41	Contig		0	0	0	0	0		1	1
GCF_037335215.1	Bifidobacterium catenulatum	P043-45	Contig		0	0	0	0	0		1	1
GCF_039754355.1	Bifidobacterium catenulatum	RTP21428st1_D3_RTP21428_210409	Scaffold		0	0	0	0	0		1	1
GCF_039754395.1	Bifidobacterium catenulatum	RTP21428st1_B2_RTP21428_210409	Scaffold		0	0	0	0	0		1	1
GCF_039754435.1	Bifidobacterium catenulatum	RTP21428st1_C8_RTP21428_210409	Scaffold		0	0	0	0	0		1	1
GCF_039759535.1	Bifidobacterium catenulatum	2226st1_H7_2226SCRN_200925	Scaffold		0	0	0	0	0		1	1
GCF_039835875.1	Bifidobacterium catenulatum	RTP31036st2_A6_RTP31036_200814	Scaffold		0	0	0	0	0		1	1
GCF_039835895.1	Bifidobacterium catenulatum	RTP31036st1_C2_RTP31036_200814	Scaffold		0	0	0	0	0		1	1
GCF_039835915.1	Bifidobacterium catenulatum	RTP31036st1_G3_RTP31036_200814	Scaffold		0	0	0	0	0		1	1
GCF_039835925.1	Bifidobacterium catenulatum	RTP31036st1_G1_RTP31036_200814	Scaffold		0	0	0	0	0		1	1
GCF_039835935.1	Bifidobacterium catenulatum	RTP31036st1_G10_RTP31036_200814	Scaffold		0	0	0	0	0		1	1
GCF_039835965.1	Bifidobacterium catenulatum	RTP31036st1_A3_RTP31036_200814	Scaffold		0	0	0	0	0		1	1
GCF_039835995.1	Bifidobacterium catenulatum	RTP31036st1_A2_RTP31036_200814	Scaffold		0	0	0	0	0		1	1
GCF_039912845.1	Bifidobacterium catenulatum	RTP21222st1_B3_RTP21222_200807	Scaffold		0	0	0	0	0		1	1
GCF_039912885.1	Bifidobacterium catenulatum	RTP21222st1_H4_RTP21222_200807	Scaffold		0	0	0	0	0		1	1
GCF_039912905.1	Bifidobacterium catenulatum	2226st1_E3_2226SCRN_200925	Scaffold		0	0	0	0	0		1	1
GCF_039912925.1	Bifidobacterium catenulatum	RTP21222st1_D9_RTP21222_200807	Scaffold		0	0	0	0	0		1	1
GCF_040097265.1	Bifidobacterium catenulatum	CLA-KB-H81	Contig		0	0	0	0	0		1	1
GCF_901212515.1	Bifidobacterium catenulatum	Bifidobacterium_catenulatum_MC1	Scaffold		0	0	0	0	0		1	1
GCF_902167655.1	Bifidobacterium catenulatum	NZ_Bifidobacterium_catenulatum_BCJG468_a2_mod	Contig		0	0	0	0	0		1	1
GCF_902167905.1	Bifidobacterium catenulatum	Bifidobacterium_catenulatum_JG_Bg468	Contig		0	0	0	0	0		1	1
GCF_902381755.1	Bifidobacterium catenulatum	MGYG-HGUT-01490	Complete Genome		0	0	0	0	0		1	1
GCF_937924605.1	Bifidobacterium catenulatum	SRR8114100_bin.1_CONCOCT_v1.1_MAG	Contig		0	0	0	0	0		1	1
GCF_958346955.1	Bifidobacterium catenulatum	ERR8263795_bin.2_MetaWRAP_v1.3_MAG	Contig		0	0	0	0	0		1	1
GCF_958414975.1	Bifidobacterium catenulatum	ERR10960929_bin.4_MetaWRAP_v1.3_MAG	Contig		0	0	0	0	0		1	1
GCF_958426275.1	Bifidobacterium catenulatum	SRR18940287_bin.32_MetaWRAP_v1.3_MAG	Contig		0	0	0	0	0		1	1
GCF_958439055.1	Bifidobacterium catenulatum	ERR10960845_bin.6_MetaWRAP_v1.3_MAG	Contig		0	0	0	0	0		1	1
GCF_000173455.1	Bifidobacterium catenulatum	DSM 16992	Contig		0	0	0	0	0		1	1
GCF_000741565.1	Bifidobacterium catenulatum	LMG 11043	Contig		0	0	0	0	0		1	0
GCF_000771025.1	Bifidobacterium catenulatum	DSM 16992	Contig		0	0	0	0	0		1	1
GCF_001025195.1	Bifidobacterium catenulatum	JCM 1194	Complete Genome		0	0	0	0	0		1	1
GCF_000800455.1	Bifidobacterium catenulatum	PV20-2	Complete Genome		0	0	0	0	0		1	1
GCF_029911315.1	Bifidobacterium catenulatum subsp. catenulatum	YIT 13059	Contig		0	0	0	0	0		1	1
GCF_009684555.1	Bifidobacterium catenulatum subsp. kashiwanohense	APCKJ1	Complete Genome		0	0	0	0	0		1	1
GCF_029911285.1	Bifidobacterium catenulatum subsp. kashiwanohense	YIT 13062	Contig		0	0	0	0	0		1	1
GCF_029911385.1	Bifidobacterium catenulatum subsp. kashiwanohense	YIT 13061	Contig		0	0	0	0	0		1	1
GCF_029911405.1	Bifidobacterium catenulatum subsp. kashiwanohense	YIT 13060	Contig		0	0	0	0	0		1	1
GCF_029911415.1	Bifidobacterium catenulatum subsp. kashiwanohense	YIT 13057	Contig		0	0	0	0	0		1	1
GCF_029911425.1	Bifidobacterium catenulatum subsp. kashiwanohense	YIT 13056	Contig		0	0	0	0	0		1	1
GCF_029911435.1	Bifidobacterium catenulatum subsp. kashiwanohense	YIT 13058	Contig		0	0	0	0	0		1	1
GCF_029911485.1	Bifidobacterium catenulatum subsp. kashiwanohense	YIT 13055	Contig		0	0	0	0	0		1	1
GCF_029911505.1	Bifidobacterium catenulatum subsp. kashiwanohense	YIT 13054	Contig		0	0	0	0	0		1	1
GCF_029911515.1	Bifidobacterium catenulatum subsp. kashiwanohense	YIT 13052	Contig		0	0	0	0	0		1	1
GCF_029911545.1	Bifidobacterium catenulatum subsp. kashiwanohense	YIT 13051	Contig		0	0	0	0	0		1	1
GCF_029911565.1	Bifidobacterium catenulatum subsp. kashiwanohense	YIT 13053	Contig		0	0	0	0	0		1	1
GCF_000741605.1	Bifidobacterium catenulatum subsp. kashiwanohense	DSM 21854	Contig		0	0	0	0	0		1	1
GCF_000771545.1	Bifidobacterium catenulatum subsp. kashiwanohense	DSM 21854	Contig		0	0	0	0	0		1	1
GCF_001042615.1	Bifidobacterium catenulatum subsp. kashiwanohense	JCM 15439	Complete Genome		0	0	0	0	0		1	1
GCF_003129925.1	Bifidobacterium catulorum	MRM 8.19	Scaffold		1	1	1	1	1		1	1
GCF_009193305.1	Bifidobacterium cebidarum	LMG 31469	Contig		0	0	0	0	0		1	1
GCF_000741135.1	Bifidobacterium choerinum	LMG 10510	Contig		0	0	0	0	0		1	1
GCF_002761235.1	Bifidobacterium choerinum	FMB-1	Complete Genome		0	0	0	0	0		1	1
GCF_000484675.1	Bifidobacterium choerinum	DSM 20434	Contig		0	0	0	0	0		1	1
GCF_000771425.1	Bifidobacterium choerinum	DSM 20434	Contig		0	0	0	0	0		1	1
GCF_016100675.1	Bifidobacterium choladohabitans	W8116	Contig		0	0	0	0	0		1	1
GCF_016100695.1	Bifidobacterium choladohabitans	W8106	Contig		0	0	0	0	0		1	1
GCF_016100725.1	Bifidobacterium choladohabitans	W8101	Scaffold		0	0	0	0	0		1	1
GCF_016101175.1	Bifidobacterium choladohabitans	W8113	Scaffold		0	0	0	0	0		1	1
GCF_016102005.1	Bifidobacterium choladohabitans	B14384H11	Scaffold		0	0	0	0	0		1	1
GCF_010667615.1	Bifidobacterium choloepi	BRDM 6	Scaffold		0	0	0	0	0		1	1
GCF_018555455.1	Bifidobacterium colobi	LC6	Contig		0	0	0	0	0		1	1
GCF_014191315.1	Bifidobacterium commune	DSM 28792	Contig		0	0	0	0	0		1	1
GCF_900094885.1	Bifidobacterium commune	R-52791	Scaffold		0	0	0	0	0		1	1
GCF_000737865.1	Bifidobacterium coryneforme	LMG18911	Complete Genome		0	0	0	0	0		1	1
GCF_000967205.1	Bifidobacterium coryneforme	Bma6	Scaffold		0	0	0	0	0		1	1
GCF_036986875.1	Bifidobacterium coryneforme	CGMCC 1.2279	Contig		0	0	0	0	0		1	1
GCF_036986895.1	Bifidobacterium coryneforme	JCM 5819	Contig		0	0	0	0	0		1	1
GCF_036986975.1	Bifidobacterium coryneforme	DSM 20214	Contig		0	0	0	0	0		1	1
GCF_036987055.1	Bifidobacterium coryneforme	CCUG 34985	Contig		0	0	0	0	0		1	1
GCF_946477915.1	Bifidobacterium coryneforme	SRR7287224_bin.1_metawrap_v1.3.0_MAG	Contig		0	0	0	0	0		1	1
GCF_000771345.1	Bifidobacterium coryneforme	DSM 20216	Contig		0	0	0	0	0		1	1
GCF_002286935.1	Bifidobacterium criceti	Ham19E	Contig		0	0	0	0	0		1	1
GCF_000738005.1	Bifidobacterium crudilactis	LMG 23609	Contig		0	0	0	0	0		1	1
GCF_012719795.1	Bifidobacterium crudilactis	AS01afH2WH_6	Contig		0	0	0	0	0		0	1
GCF_022640875.1	Bifidobacterium crudilactis	UW_MP_BIF7_1	Contig		0	0	0	0	0		0	1
GCF_022647925.1	Bifidobacterium crudilactis	UW_MP_BIF10_1	Contig		0	0	0	0	0		1	0
GCF_022648015.1	Bifidobacterium crudilactis	UW_MP_BIF16_1	Contig		0	0	0	0	0		1	1
GCF_022649425.1	Bifidobacterium crudilactis	UW_MP_BIF4_1	Contig		0	0	0	0	0		0	1
GCF_022649705.1	Bifidobacterium crudilactis	UW_DM_BIF3_1	Contig		0	0	0	0	0		0	0
GCF_022654435.1	Bifidobacterium crudilactis	UW_MP_BIF5_2	Contig		0	0	0	0	0		1	1
GCF_022654655.1	Bifidobacterium crudilactis	UW_MP_BIF5_1	Contig		0	0	0	0	0		1	1
GCF_030455865.1	Bifidobacterium crudilactis	61_S75	Contig		0	0	0	0	0		0	1
GCF_030456085.1	Bifidobacterium crudilactis	59_S73	Contig		0	0	0	0	0		0	1
GCF_030456825.1	Bifidobacterium crudilactis	86_S73	Contig		0	0	0	0	0		0	1
GCF_030458595.1	Bifidobacterium crudilactis	114_S21	Contig		0	0	0	0	0		0	1
GCF_030458785.1	Bifidobacterium crudilactis	112_S19	Contig		0	0	0	0	0		0	1
GCF_030459595.1	Bifidobacterium crudilactis	106_S13	Contig		0	0	0	0	0		0	1
GCF_030460315.1	Bifidobacterium crudilactis	131_S38	Contig		0	0	0	0	0		0	1
GCF_030460425.1	Bifidobacterium crudilactis	130_S37	Contig		0	0	0	0	0		0	1
GCF_030460605.1	Bifidobacterium crudilactis	129_S36	Contig		0	0	0	0	0		0	1
GCF_030460875.1	Bifidobacterium crudilactis	128_S35	Contig		0	0	0	0	0		0	1
GCF_036454105.1	Bifidobacterium crudilactis	UW_AWMP_BIF2_3	Contig		0	0	0	0	0		1	1
GCF_036454125.1	Bifidobacterium crudilactis	UW_AWMP_BIF2_1	Contig		0	0	0	0	0		1	1
GCF_036454145.1	Bifidobacterium crudilactis	UW_AWMP_BIF2_2	Contig		0	0	0	0	0		1	1
GCF_000741575.1	Bifidobacterium cuniculi	LMG 10738	Contig		0	0	0	0	0		1	1
GCF_000771465.1	Bifidobacterium cuniculi	DSM 20435	Contig		0	0	0	0	0		1	1
GCF_001686085.1	Bifidobacterium dentium	DE-29	Contig		0	0	0	0	0		1	1
GCF_002075955.1	Bifidobacterium dentium	1893B	Contig		0	0	0	0	0		1	1
GCF_004167735.1	Bifidobacterium dentium	cx_0004	Contig		0	0	0	0	0		1	1
GCF_004683745.1	Bifidobacterium dentium	ATCC 15424	Contig		0	0	0	0	0		1	1
GCF_009160675.1	Bifidobacterium dentium	BIOML-A3	Scaffold		0	0	0	0	0		1	1
GCF_009160725.1	Bifidobacterium dentium	BIOML-A1	Scaffold		0	0	0	0	0		1	1
GCF_009160735.1	Bifidobacterium dentium	BIOML-A2	Scaffold		0	0	0	0	0		1	1
GCF_010667545.1	Bifidobacterium dentium	BRDF 24	Scaffold		0	0	0	0	0		1	1
GCF_010667555.1	Bifidobacterium dentium	BRDF 23	Contig		0	0	0	0	0		1	1
GCF_010667605.1	Bifidobacterium dentium	BRDF 5	Scaffold		0	0	0	0	0		1	1
GCF_012310525.1	Bifidobacterium dentium	UT_Austin_Bifido_FMT_C3	Contig		0	0	0	0	0		1	1
GCF_012310535.1	Bifidobacterium dentium	UT_Austin_Bifido_FMT_C1	Contig		0	0	0	0	0		1	1
GCF_015555105.1	Bifidobacterium dentium	1001270B_150601_C3	Scaffold		0	0	0	0	0		1	1
GCF_015559405.1	Bifidobacterium dentium	BSD2780061688_150302_D2	Scaffold		0	0	0	0	0		1	1
GCF_015700555.1	Bifidobacterium dentium	VB29	Contig		0	0	0	0	0		1	1
GCF_015700575.1	Bifidobacterium dentium	2124B	Contig		0	0	0	0	0		1	1
GCF_015700595.1	Bifidobacterium dentium	2078B	Contig		0	0	0	0	0		1	1
GCF_015700605.1	Bifidobacterium dentium	2091B	Contig		0	0	0	0	0		1	1
GCF_015700625.1	Bifidobacterium dentium	2075B	Contig		0	0	0	0	0		1	1
GCF_015700645.1	Bifidobacterium dentium	898B	Contig		0	0	0	0	0		1	1
GCF_015703775.1	Bifidobacterium dentium	924B	Contig		0	0	0	0	0		1	1
GCF_015703785.1	Bifidobacterium dentium	848B	Contig		0	0	0	0	0		1	1
GCF_015703805.1	Bifidobacterium dentium	841B	Contig		0	0	0	0	0		1	1
GCF_015703835.1	Bifidobacterium dentium	831B	Contig		0	0	0	0	0		1	1
GCF_015703845.1	Bifidobacterium dentium	793B	Contig		0	0	0	0	0		1	1
GCF_015703875.1	Bifidobacterium dentium	679B	Contig		0	0	0	0	0		1	1
GCF_015703885.1	Bifidobacterium dentium	181B	Contig		0	0	0	0	0		1	1
GCF_015703905.1	Bifidobacterium dentium	78T4	Contig		0	0	0	0	0		1	1
GCF_015703935.1	Bifidobacterium dentium	77T2	Contig		0	0	0	0	0		1	1
GCF_015703945.1	Bifidobacterium dentium	74T1	Contig		0	0	0	0	0		1	1
GCF_015703975.1	Bifidobacterium dentium	70T2	Contig		0	0	0	0	0		1	1
GCF_015704005.1	Bifidobacterium dentium	68T9	Contig		0	0	0	0	0		1	1
GCF_017743195.1	Bifidobacterium dentium	N8	Complete Genome		0	0	0	0	0		1	1
GCF_017743215.1	Bifidobacterium dentium	E7	Complete Genome		0	0	0	0	0		1	1
GCF_018370405.1	Bifidobacterium dentium	L3_101_248G1_dasL3_101_248G1_maxbin2.maxbin.033	Contig		0	0	0	0	0		1	1
GCF_023147995.1	Bifidobacterium dentium	EYE_60	Scaffold		0	0	0	0	0		1	1
GCF_027675605.1	Bifidobacterium dentium	UN03-60	Scaffold		0	0	0	0	0		1	1
GCF_027682385.1	Bifidobacterium dentium	AF54-13pH4A	Scaffold		0	0	0	0	0		1	1
GCF_027691725.1	Bifidobacterium dentium	OM11-4BHA	Scaffold		0	0	0	0	0		1	1
GCF_027698005.1	Bifidobacterium dentium	AM96-01D-1A	Scaffold		0	0	0	0	0		1	1
GCF_030218925.1	Bifidobacterium dentium	UMB0016	Contig		0	0	0	0	0		1	1
GCF_032571135.1	Bifidobacterium dentium	N4_087_000G1_dasN4_087_000G1_concoct_40	Contig		0	0	0	0	0		1	1
GCF_039754235.1	Bifidobacterium dentium	RTP21428st1_F4_RTP21428_210409	Scaffold		0	0	0	0	0		1	1
GCF_039754275.1	Bifidobacterium dentium	RTP21428st1_G12_RTP21428_210409	Scaffold		0	0	0	0	0		1	1
GCF_039754295.1	Bifidobacterium dentium	RTP21428st1_C12_RTP21428_210409	Scaffold		0	0	0	0	0		1	1
GCF_039754315.1	Bifidobacterium dentium	RTP21428st1_D5_RTP21428_210409	Scaffold		0	0	0	0	0		1	1
GCF_039754335.1	Bifidobacterium dentium	RTP21428st1_A9_RTP21428_210409	Scaffold		0	0	0	0	0		1	1
GCF_039759515.1	Bifidobacterium dentium	1001295st1_H1_1001295H_181012	Scaffold		0	0	0	0	0		1	1
GCF_039759555.1	Bifidobacterium dentium	1001295st1_E9_1001295H_181012	Scaffold		0	0	0	0	0		1	1
GCF_039759575.1	Bifidobacterium dentium	1001295st1_D1_1001295H_181012	Scaffold		0	0	0	0	0		1	1
GCF_900637175.1	Bifidobacterium dentium	NCTC11816	Complete Genome		0	0	0	0	0		1	1
GCF_902374185.1	Bifidobacterium dentium	MGYG-HGUT-01354	Contig		0	0	0	0	0		1	1
GCF_905200035.1	Bifidobacterium dentium	SRR7721903-bin.1	Contig		0	0	0	0	0		1	1
GCF_937997665.1	Bifidobacterium dentium	ERR589484_bin.74_CONCOCT_v1.1_MAG	Contig		0	0	0	0	0		1	1
GCF_958349155.1	Bifidobacterium dentium	ERR10960916_bin.2_MetaWRAP_v1.3_MAG	Contig		0	0	0	0	0		1	1
GCF_958433885.1	Bifidobacterium dentium	SRR22541664_bin.36_MetaWRAP_v1.3_MAG	Contig		0	0	0	0	0		1	1
GCF_959024615.1	Bifidobacterium dentium	SRR13494485_bin.11_MetaWRAP_v1.3_MAG	Contig		0	0	0	0	0		1	1
GCF_959600175.1	Bifidobacterium dentium	SRR16279922_bin.45_MetaWRAP_v1.3_MAG	Contig		0	0	0	0	0		1	1
GCF_963510525.1	Bifidobacterium dentium	SRR17798760_bin.3_MetaWRAP_v1.3_MAG	Contig		0	0	0	0	0		1	1
GCF_963534445.1	Bifidobacterium dentium	DRR247343_bin.43_MetaWRAP_v1.3_MAG	Contig		0	0	0	0	0		1	1
GCF_963540495.1	Bifidobacterium dentium	ERR10228855_bin.32_MetaWRAP_v1.3_MAG	Contig		0	0	0	0	0		1	1
GCF_963553815.1	Bifidobacterium dentium	SRR13061511_bin.18_MetaWRAP_v1.3_MAG	Contig		0	0	0	0	0		1	1
GCF_000172135.1	Bifidobacterium dentium	ATCC 27678	Contig		0	0	0	0	0		1	1
GCF_000146775.1	Bifidobacterium dentium	ATCC 27679	Scaffold		0	0	0	0	0		1	1
GCF_000024445.1	Bifidobacterium dentium	Bd1	Complete Genome		0	0	0	0	0		1	1
GCF_000771725.1	Bifidobacterium dentium	DSM 20436	Contig		0	0	0	0	0		1	1
GCF_001042595.1	Bifidobacterium dentium	JCM 1195	Complete Genome		0	0	0	0	0		1	1
GCF_900105745.1	Bifidobacterium dentium	DSM 20436	Contig		0	0	0	0	0		1	1
GCF_000149165.1	Bifidobacterium dentium	JCVIHMP022	Scaffold		0	0	0	0	0		1	1
GCF_003951975.1	Bifidobacterium dolichotidis	2036B	Contig		0	0	0	0	0		1	1
GCF_012932675.1	Bifidobacterium erythrocebi	DSM 109960	Contig		0	0	0	0	0		1	1
GCF_002259685.1	Bifidobacterium eulemuris	DSM 100216	Contig		0	0	0	0	0		1	1
GCF_014898155.1	Bifidobacterium eulemuris	DSM 100216	Complete Genome		0	0	0	0	0		1	1
GCF_014385295.1	Bifidobacterium faecale	4-CP1-AT-SP-D3-35	Contig		0	0	0	0	0		1	1
GCF_036322895.1	Bifidobacterium faecale	JCM 19861	Complete Genome		0	0	0	0	0		1	1
GCF_039830185.1	Bifidobacterium faecale	JCM 19861	Complete Genome		0	0	0	0	0		1	1
GCF_002802915.1	Bifidobacterium felsineum	TRE H	Scaffold		0	0	0	0	0		1	1
GCF_018555475.1	Bifidobacterium felsineum	CP4	Contig		0	0	0	0	0		1	1
GCF_902375315.1	Bifidobacterium gallicum	MGYG-HGUT-01471	Contig		0	0	0	0	0		1	1
GCF_000173375.1	Bifidobacterium gallicum	DSM 20093	Contig		0	0	0	0	0		1	1
GCF_000741205.1	Bifidobacterium gallicum	LMG 11596	Contig		0	0	0	0	0		1	1
GCF_000771165.1	Bifidobacterium gallicum	DSM 20093	Contig		0	0	0	0	0		1	1
GCF_003951095.1	Bifidobacterium goeldii	2034B	Contig		0	0	0	0	0		1	1
GCF_002259755.1	Bifidobacterium hapali	DSM 100202	Contig		0	0	0	0	0		1	1
GCF_040095915.1	Bifidobacterium hominis	CLA-AA-H311	Contig		0	0	0	0	0		1	1
GCF_002860405.1	Bifidobacterium imperatoris	Tam1G	Contig		0	0	0	0	0		1	1
GCF_017357045.1	Bifidobacterium imperatoris	JCM 32708	Chromosome		0	0	0	0	0		1	1
GCF_000706765.1	Bifidobacterium indicum	LMG 11587	Complete Genome		0	0	0	0	0		1	1
GCF_000771325.1	Bifidobacterium indicum	DSM 20214	Contig		0	0	0	0	0		1	1
GCF_003202665.1	Bifidobacterium indicum	ESL0197	Contig		0	0	0	0	0		1	1
GCF_036986915.1	Bifidobacterium indicum	JCM 1302	Contig		0	0	0	0	0		1	1
GCF_036986935.1	Bifidobacterium indicum	JCM 1302	Contig		0	0	0	0	0		1	1
GCF_036986955.1	Bifidobacterium indicum	CGMCC 1.2275	Contig		0	0	0	0	0		1	1
GCF_036986995.1	Bifidobacterium indicum	LMG 27437	Contig		0	0	0	0	0		1	1
GCF_036987015.1	Bifidobacterium indicum	ATCC 25912	Contig		0	0	0	0	0		1	1
GCF_036987035.1	Bifidobacterium indicum	KCTC 3230	Contig		0	0	0	0	0		1	1
GCF_946478405.1	Bifidobacterium indicum	SRR10810032_bin.9_metawrap_v1.3.0_MAG	Contig		0	0	0	0	0		1	1
GCF_946478705.1	Bifidobacterium indicum	SRR17188274_bin.8_metawrap_v1.3.0_MAG	Contig		0	0	0	0	0		1	1
GCF_946481785.1	Bifidobacterium indicum	SRR12181018_bin.5_metawrap_v1.3.0_MAG	Contig		0	0	0	0	0		1	1
GCF_002286915.1	Bifidobacterium italicum	Rab10A	Contig		0	0	0	0	0		1	1
GCF_009078285.1	Bifidobacterium jacchi	MRM 9.3	Scaffold		0	0	0	0	0		1	1
GCF_001895165.1	Bifidobacterium lemurum	DSM 28807T	Contig		0	0	0	0	0		1	1
GCF_002259665.1	Bifidobacterium lemurum	DSM 28807	Contig		0	0	0	0	0		1	1
GCF_014898175.1	Bifidobacterium lemurum	DSM 28807	Complete Genome		0	0	0	0	0		1	1
GCF_009193355.1	Bifidobacterium leontopitheci	LMG 31471	Contig		1	1	1	1	1		1	1
GCF_000185665.1	Bifidobacterium longum	12_1_47BFAA	Scaffold		0	0	0	0	0		1	1
GCF_000730205.1	Bifidobacterium longum	BXY01	Complete Genome		0	0	0	0	0		1	1
GCF_000829295.1	Bifidobacterium longum	105-A	Complete Genome		0	0	0	0	0		1	1
GCF_001293145.1	Bifidobacterium longum	BG7	Complete Genome		0	0	0	0	0		1	1
GCF_001546275.1	Bifidobacterium longum	CMW7750	Scaffold		0	0	0	0	0		1	1
GCF_001595465.1	Bifidobacterium longum	379	Contig		0	0	0	0	0		1	1
GCF_001719085.1	Bifidobacterium longum	35624	Complete Genome		0	0	0	0	0		1	1
GCF_002075875.1	Bifidobacterium longum	1898B	Contig		0	0	0	0	0		1	1
GCF_002075935.1	Bifidobacterium longum	1897B	Contig		0	0	0	0	0		1	1
GCF_002076015.1	Bifidobacterium longum	1890B	Contig		0	0	0	0	0		1	1
GCF_002076095.1	Bifidobacterium longum	1886B	Contig		0	0	0	0	0		1	1
GCF_002276185.1	Bifidobacterium longum	Indica	Contig		0	0	0	0	0		1	1
GCF_002832945.1	Bifidobacterium longum	DPC6317	Contig		0	0	0	0	0		1	1
GCF_002832955.1	Bifidobacterium longum	APC1504	Contig		0	0	0	0	0		1	1
GCF_002832985.1	Bifidobacterium longum	APC1503	Contig		0	0	0	0	0		1	1
GCF_002832995.1	Bifidobacterium longum	DPC6321	Contig		0	0	0	0	0		1	1
GCF_002833015.1	Bifidobacterium longum	DPC6316	Contig		0	0	0	0	0		1	1
GCF_002833035.1	Bifidobacterium longum	APC1482	Contig		0	0	0	0	0		1	1
GCF_002833055.1	Bifidobacterium longum	APC1478	Contig		0	0	0	0	0		1	1
GCF_002833065.1	Bifidobacterium longum	APC1480	Contig		0	0	0	0	0		1	1
GCF_002833075.1	Bifidobacterium longum	APC1477	Contig		0	0	0	0	0		1	1
GCF_002833115.1	Bifidobacterium longum	APC1472	Contig		0	0	0	0	0		1	1
GCF_002833125.1	Bifidobacterium longum	APC1473	Contig		0	0	0	0	0		1	1
GCF_002833135.1	Bifidobacterium longum	APC1468	Contig		0	0	0	0	0		1	1
GCF_002833175.1	Bifidobacterium longum	APC1465	Contig		0	0	0	0	0		1	1
GCF_002833185.1	Bifidobacterium longum	APC1464	Contig		0	0	0	0	0		1	1
GCF_002833205.1	Bifidobacterium longum	APC1462	Contig		0	0	0	0	0		1	1
GCF_002833215.1	Bifidobacterium longum	DPC6323	Contig		0	0	0	0	0		1	1
GCF_002833255.1	Bifidobacterium longum	DPC6320	Contig		0	0	0	0	0		1	1
GCF_002833265.1	Bifidobacterium longum	APC1476	Contig		0	0	0	0	0		1	1
GCF_002833285.1	Bifidobacterium longum	APC1466	Contig		0	0	0	0	0		1	1
GCF_002833315.1	Bifidobacterium longum	APC1461	Contig		0	0	0	0	0		1	1
GCF_002861445.1	Bifidobacterium longum	UMB0788	Scaffold		0	0	0	0	0		1	1
GCF_003094635.1	Bifidobacterium longum	DS9_3	Contig		0	0	0	0	0		1	1
GCF_003094855.1	Bifidobacterium longum	DS15_3	Contig		0	0	0	0	0		1	1
GCF_003094935.1	Bifidobacterium longum	DS18_3	Contig		0	0	0	0	0		1	1
GCF_003094955.1	Bifidobacterium longum	DS1_3	Contig		0	0	0	0	0		1	1
GCF_003094975.1	Bifidobacterium longum	DS7_3	Contig		0	0	0	0	0		1	1
GCF_003130775.1	Bifidobacterium longum	UMA026	Contig		0	0	0	0	0		1	1
GCF_003369995.1	Bifidobacterium longum	N3A01	Scaffold		0	0	0	0	0		1	1
GCF_003370005.1	Bifidobacterium longum	N6D05	Scaffold		0	0	0	0	0		1	1
GCF_003370025.1	Bifidobacterium longum	N2G10	Scaffold		0	0	0	0	0		1	1
GCF_003370035.1	Bifidobacterium longum	N2F05	Scaffold		0	0	0	0	0		1	1
GCF_003370065.1	Bifidobacterium longum	N2E12	Scaffold		0	0	0	0	0		1	1
GCF_003370095.1	Bifidobacterium longum	W35-1	Scaffold		0	0	0	0	0		1	1
GCF_003370205.1	Bifidobacterium longum	N5E04	Scaffold		0	0	0	0	0		1	1
GCF_003370225.1	Bifidobacterium longum	N3E01-2	Scaffold		0	0	0	0	0		1	1
GCF_003370255.1	Bifidobacterium longum	239-2	Scaffold		0	0	0	0	0		1	1
GCF_003436505.1	Bifidobacterium longum	TM04-17	Scaffold		0	0	0	0	0		1	1
GCF_003436595.1	Bifidobacterium longum	TM02-7	Scaffold		0	0	0	0	0		1	1
GCF_003437095.1	Bifidobacterium longum	TF07-39	Scaffold		0	0	0	0	0		1	1
GCF_003437105.1	Bifidobacterium longum	TF07-34	Scaffold		0	0	0	0	0		1	1
GCF_003437135.1	Bifidobacterium longum	TF07-31	Scaffold		0	0	0	0	0		1	1
GCF_003437455.1	Bifidobacterium longum	TM01-1	Scaffold		0	0	0	0	0		1	1
GCF_003437695.1	Bifidobacterium longum	TF08-4AC	Scaffold		0	0	0	0	0		1	1
GCF_003437715.1	Bifidobacterium longum	TF06-45A	Scaffold		0	0	0	0	0		1	1
GCF_003437995.1	Bifidobacterium longum	TF01-22	Scaffold		0	0	0	0	0		1	1
GCF_003438385.1	Bifidobacterium longum	OM05-2BH	Scaffold		0	0	0	0	0		1	1
GCF_003438485.1	Bifidobacterium longum	TF06-12AC	Scaffold		0	0	0	0	0		1	1
GCF_003457975.1	Bifidobacterium longum	AF27-1BH	Scaffold		0	0	0	0	0		1	1
GCF_003458335.1	Bifidobacterium longum	AF26-10	Scaffold		0	0	0	0	0		1	1
GCF_003463285.1	Bifidobacterium longum	OF01-16	Scaffold		0	0	0	0	0		1	1
GCF_003464575.1	Bifidobacterium longum	AF14-34	Scaffold		0	0	0	0	0		1	1
GCF_003464685.1	Bifidobacterium longum	AF14-22	Scaffold		0	0	0	0	0		1	1
GCF_003464805.1	Bifidobacterium longum	AF13-41	Scaffold		0	0	0	0	0		1	1
GCF_003465095.1	Bifidobacterium longum	AF11-41	Scaffold		0	0	0	0	0		1	1
GCF_003465365.1	Bifidobacterium longum	AF13-34	Scaffold		0	0	0	0	0		1	1
GCF_003465455.1	Bifidobacterium longum	AF11-12	Scaffold		0	0	0	0	0		1	1
GCF_003465545.1	Bifidobacterium longum	AF08-2	Scaffold		0	0	0	0	0		1	1
GCF_003465635.1	Bifidobacterium longum	AF05-2	Scaffold		0	0	0	0	0		1	1
GCF_003465665.1	Bifidobacterium longum	AF05-16	Scaffold		0	0	0	0	0		1	1
GCF_003465745.1	Bifidobacterium longum	AF04-13	Scaffold		0	0	0	0	0		1	1
GCF_003465785.1	Bifidobacterium longum	AF03-27	Scaffold		0	0	0	0	0		1	1
GCF_003466045.1	Bifidobacterium longum	AF03-20	Scaffold		0	0	0	0	0		1	1
GCF_003466075.1	Bifidobacterium longum	AF03-10	Scaffold		0	0	0	0	0		1	1
GCF_003466425.1	Bifidobacterium longum	TM06-1	Scaffold		0	0	0	0	0		1	1
GCF_003466505.1	Bifidobacterium longum	TM05-14	Scaffold		0	0	0	0	0		1	1
GCF_003466545.1	Bifidobacterium longum	TM04-48B	Scaffold		0	0	0	0	0		1	1
GCF_003467395.1	Bifidobacterium longum	AM39-8AC	Scaffold		0	0	0	0	0		1	1
GCF_003467905.1	Bifidobacterium longum	AM34-3	Scaffold		0	0	0	0	0		1	1
GCF_003468005.1	Bifidobacterium longum	AM42-13AT	Scaffold		0	0	0	0	0		1	1
GCF_003468265.1	Bifidobacterium longum	AM39-10AC	Scaffold		0	0	0	0	0		1	1
GCF_003468805.1	Bifidobacterium longum	AM31-13LB	Scaffold		0	0	0	0	0		1	1
GCF_003468825.1	Bifidobacterium longum	AM30-9LB	Scaffold		0	0	0	0	0		1	1
GCF_003471245.1	Bifidobacterium longum	AM21-20	Scaffold		0	0	0	0	0		1	1
GCF_003471345.1	Bifidobacterium longum	AM20-3	Scaffold		0	0	0	0	0		1	1
GCF_003471355.1	Bifidobacterium longum	AM20-39	Scaffold		0	0	0	0	0		1	1
GCF_003471385.1	Bifidobacterium longum	AM20-19AC	Scaffold		0	0	0	0	0		1	1
GCF_003471915.1	Bifidobacterium longum	AM16-2	Scaffold		0	0	0	0	0		1	1
GCF_003472305.1	Bifidobacterium longum	AM12-16	Scaffold		0	0	0	0	0		1	1
GCF_003472405.1	Bifidobacterium longum	AM11-2	Scaffold		0	0	0	0	0		1	1
GCF_003472605.1	Bifidobacterium longum	AM10-15B	Scaffold		0	0	0	0	0		1	1
GCF_003473205.1	Bifidobacterium longum	AM11-5	Scaffold		0	0	0	0	0		1	1
GCF_003474905.1	Bifidobacterium longum	AF36-1	Scaffold		0	0	0	0	0		1	1
GCF_003475025.1	Bifidobacterium longum	AF35-13AC	Scaffold		0	0	0	0	0		1	1
GCF_003475055.1	Bifidobacterium longum	AF34-9AC	Scaffold		0	0	0	0	0		1	1
GCF_003475835.1	Bifidobacterium longum	AF30-12	Scaffold		0	0	0	0	0		1	1
GCF_003475865.1	Bifidobacterium longum	AF30-11	Scaffold		0	0	0	0	0		1	1
GCF_003790375.1	Bifidobacterium longum	ICIS-505	Contig		0	0	0	0	0		1	1
GCF_004125375.1	Bifidobacterium longum	BB-79	Contig		0	0	0	0	0		1	1
GCF_004167725.1	Bifidobacterium longum	bk_0021	Contig		0	0	0	0	0		1	1
GCF_004936435.1	Bifidobacterium longum	51A	Complete Genome		0	0	0	0	0		1	1
GCF_005406285.1	Bifidobacterium longum	ZJ1	Complete Genome		0	0	0	0	0		1	1
GCF_005844115.1	Bifidobacterium longum	BSD2780061688st2_H1	Scaffold		0	0	0	0	0		1	1
GCF_005844345.1	Bifidobacterium longum	1001271st1_B4	Scaffold		0	0	0	0	0		1	1
GCF_005844715.1	Bifidobacterium longum	1001175st1_G10	Scaffold		0	0	0	0	0		1	1
GCF_008086305.1	Bifidobacterium longum	BAMA-B05	Complete Genome		0	0	0	0	0		1	1
GCF_009728915.1	Bifidobacterium longum	LTBL16	Complete Genome		0	0	0	0	0		1	1
GCF_009738515.1	Bifidobacterium longum	JSRL02	Complete Genome		0	0	0	0	0		1	1
GCF_009741385.1	Bifidobacterium longum	JSRL 03	Contig		0	0	0	0	0		1	1
GCF_009931635.1	Bifidobacterium longum	CACC 517	Complete Genome		0	0	0	0	0		1	1
GCF_011764605.1	Bifidobacterium longum	Jih1	Complete Genome		0	0	0	0	0		1	1
GCF_014334075.1	Bifidobacterium longum	BIM B-813D	Complete Genome		0	0	0	0	0		1	1
GCF_014334375.1	Bifidobacterium longum	LC67	Complete Genome		0	0	0	0	0		1	1
GCF_015546765.1	Bifidobacterium longum	1001099B_141217_H2	Contig		0	0	0	0	0		1	1
GCF_015547105.1	Bifidobacterium longum	D46t1_190503_C6	Scaffold		0	0	0	0	0		1	1
GCF_015547785.1	Bifidobacterium longum	J1101004_170508_D4	Scaffold		0	0	0	0	0		1	1
GCF_015550145.1	Bifidobacterium longum	BSD2780061689_150309_E10	Scaffold		0	0	0	0	0		1	1
GCF_015550805.1	Bifidobacterium longum	D59t2_181005_F6	Scaffold		0	0	0	0	0		1	1
GCF_015551245.1	Bifidobacterium longum	BSD2780120874_150323_E3	Scaffold		0	0	0	0	0		1	1
GCF_015551415.1	Bifidobacterium longum	BSD2780061688_150302_C8	Scaffold		0	0	0	0	0		1	1
GCF_015551445.1	Bifidobacterium longum	D6t1_180914_F8	Scaffold		0	0	0	0	0		1	1
GCF_015553485.1	Bifidobacterium longum	D6t1_180914_B2	Scaffold		0	0	0	0	0		1	1
GCF_015553805.1	Bifidobacterium longum	D52t1_170925_H5	Scaffold		0	0	0	0	0		1	1
GCF_015554025.1	Bifidobacterium longum	1001275B_160808_B3	Scaffold		0	0	0	0	0		1	1
GCF_015554225.1	Bifidobacterium longum	D31t1_170403_F11	Contig		0	0	0	0	0		1	1
GCF_015555065.1	Bifidobacterium longum	1001136B_160425_B5	Scaffold		0	0	0	0	0		1	1
GCF_015556235.1	Bifidobacterium longum	BSD2780120874_150323_H5	Scaffold		0	0	0	0	0		1	1
GCF_015557625.1	Bifidobacterium longum	1001175B_160314_B2	Scaffold		0	0	0	0	0		1	1
GCF_015558665.1	Bifidobacterium longum	BSD2780120875_150330_F5	Scaffold		0	0	0	0	0		1	1
GCF_015558685.1	Bifidobacterium longum	BSD2780061688b_171218_H1	Scaffold		0	0	0	0	0		1	1
GCF_015558825.1	Bifidobacterium longum	1001713B170214_170313_H7	Scaffold		0	0	0	0	0		1	1
GCF_015558965.1	Bifidobacterium longum	1001095H_141210_B2	Contig		0	0	0	0	0		1	1
GCF_015560565.1	Bifidobacterium longum	1001302B_160321_G1	Scaffold		0	0	0	0	0		1	1
GCF_015560585.1	Bifidobacterium longum	D41t1_190614_F6	Scaffold		0	0	0	0	0		1	1
GCF_015667025.1	Bifidobacterium longum	D31t1_170403_B2	Contig		0	0	0	0	0		1	1
GCF_015667155.1	Bifidobacterium longum	BSD2780061687b_171204_C6	Scaffold		0	0	0	0	0		1	1
GCF_015667915.1	Bifidobacterium longum	1001270J_160509_E11	Scaffold		0	0	0	0	0		1	1
GCF_015668695.1	Bifidobacterium longum	BSD2780061687b_171204_F1	Scaffold		0	0	0	0	0		1	1
GCF_015669395.1	Bifidobacterium longum	1001262B_160229_E5	Scaffold		0	0	0	0	0		1	1
GCF_015669715.1	Bifidobacterium longum	1001283B150225_161107_F12	Scaffold		0	0	0	0	0		1	1
GCF_015669945.1	Bifidobacterium longum	D33t1_170424_E8	Contig		0	0	0	0	0		1	1
GCF_015670335.1	Bifidobacterium longum	1001270J_160509_F3	Scaffold		0	0	0	0	0		1	1
GCF_015670475.1	Bifidobacterium longum	1001283B150225_161107_D10	Scaffold		0	0	0	0	0		1	1
GCF_015670535.1	Bifidobacterium longum	1001275B_160808_A8	Scaffold		0	0	0	0	0		1	1
GCF_015670845.1	Bifidobacterium longum	D53t1_180928_E2	Scaffold		0	0	0	0	0		1	1
GCF_015670955.1	Bifidobacterium longum	1001271B_150615_B4	Scaffold		0	0	0	0	0		1	1
GCF_015670995.1	Bifidobacterium longum	BSD2780120875b_170604_H11	Scaffold		0	0	0	0	0		1	1
GCF_015671085.1	Bifidobacterium longum	J1101437_171009_B2	Contig		0	0	0	0	0		1	1
GCF_015671435.1	Bifidobacterium longum	1001254J_160919_E2	Scaffold		0	0	0	0	0		1	1
GCF_015931225.1	Bifidobacterium longum	JCM 19995	Contig		0	0	0	0	0		1	1
GCF_016838685.1	Bifidobacterium longum	HN001	Complete Genome		0	0	0	0	0		1	1
GCF_017743155.1	Bifidobacterium longum	K5	Complete Genome		0	0	0	0	0		1	1
GCF_017743175.1	Bifidobacterium longum	K15	Complete Genome		0	0	0	0	0		1	1
GCF_018141585.1	Bifidobacterium longum	K2-21-4	Complete Genome		0	0	0	0	0		1	1
GCF_018141605.1	Bifidobacterium longum	I2-2-3	Complete Genome		0	0	0	0	0		1	1
GCF_018785645.1	Bifidobacterium longum	MCC264	Scaffold		0	0	0	0	0		1	1
GCF_018785685.1	Bifidobacterium longum	MCC265	Scaffold		0	0	0	0	0		1	1
GCF_019041555.1	Bifidobacterium longum	MSK.8.8	Contig		0	0	0	0	0		1	1
GCF_019041635.1	Bifidobacterium longum	MSK.8.2	Contig		0	0	0	0	0		1	1
GCF_019041665.1	Bifidobacterium longum	MSK.8.36	Contig		0	0	0	0	0		1	1
GCF_019041945.1	Bifidobacterium longum	MSK.7.30	Contig		0	0	0	0	0		1	1
GCF_019042095.1	Bifidobacterium longum	MSK.6.34	Contig		0	0	0	0	0		1	1
GCF_019052475.1	Bifidobacterium longum	MSK.19.22	Contig		0	0	0	0	0		1	1
GCF_019125235.1	Bifidobacterium longum	MSK.5.3	Contig		0	0	0	0	0		1	1
GCF_019125295.1	Bifidobacterium longum	MSK.5.11	Contig		0	0	0	0	0		1	1
GCF_019125315.1	Bifidobacterium longum	MSK.5.15	Contig		0	0	0	0	0		1	1
GCF_019127715.1	Bifidobacterium longum	MSK.20.96	Contig		0	0	0	0	0		1	1
GCF_019127795.1	Bifidobacterium longum	MSK.20.74	Contig		0	0	0	0	0		1	1
GCF_019127975.1	Bifidobacterium longum	MSK.20.38	Contig		0	0	0	0	0		1	1
GCF_019127995.1	Bifidobacterium longum	MSK.19.9	Contig		0	0	0	0	0		1	1
GCF_019128095.1	Bifidobacterium longum	MSK.19.82	Contig		0	0	0	0	0		1	1
GCF_019128175.1	Bifidobacterium longum	MSK.19.66	Contig		0	0	0	0	0		1	1
GCF_019128185.1	Bifidobacterium longum	MSK.19.75	Contig		0	0	0	0	0		1	1
GCF_019128225.1	Bifidobacterium longum	MSK.19.70	Contig		0	0	0	0	0		1	1
GCF_019128255.1	Bifidobacterium longum	MSK.19.77	Contig		0	0	0	0	0		1	1
GCF_019128295.1	Bifidobacterium longum	MSK.19.51	Contig		0	0	0	0	0		1	1
GCF_019128375.1	Bifidobacterium longum	MSK.19.31	Contig		0	0	0	0	0		1	1
GCF_019128395.1	Bifidobacterium longum	MSK.19.50	Contig		0	0	0	0	0		1	1
GCF_019128435.1	Bifidobacterium longum	MSK.19.61	Contig		0	0	0	0	0		1	1
GCF_019128455.1	Bifidobacterium longum	MSK.19.43	Contig		0	0	0	0	0		1	1
GCF_019128495.1	Bifidobacterium longum	MSK.19.23	Contig		0	0	0	0	0		1	1
GCF_019128505.1	Bifidobacterium longum	MSK.19.44	Contig		0	0	0	0	0		1	1
GCF_019128585.1	Bifidobacterium longum	MSK.19.27	Contig		0	0	0	0	0		1	1
GCF_019128695.1	Bifidobacterium longum	MSK.19.11	Contig		0	0	0	0	0		1	1
GCF_019129715.1	Bifidobacterium longum	MSK.17.29	Contig		0	0	0	0	0		1	1
GCF_019131415.1	Bifidobacterium longum	MSK.13.5	Contig		0	0	0	0	0		1	1
GCF_019131455.1	Bifidobacterium longum	MSK.13.60	Contig		0	0	0	0	0		1	1
GCF_019131475.1	Bifidobacterium longum	MSK.13.35	Contig		0	0	0	0	0		1	1
GCF_019131535.1	Bifidobacterium longum	MSK.11.57	Contig		0	0	0	0	0		1	1
GCF_019131555.1	Bifidobacterium longum	MSK.11.48	Contig		0	0	0	0	0		1	1
GCF_019131585.1	Bifidobacterium longum	MSK.11.16	Contig		0	0	0	0	0		1	1
GCF_019131625.1	Bifidobacterium longum	MSK.11.42	Contig		0	0	0	0	0		1	1
GCF_019131655.1	Bifidobacterium longum	MSK.13.10	Contig		0	0	0	0	0		1	1
GCF_019131725.1	Bifidobacterium longum	MSK.11.13	Contig		0	0	0	0	0		1	1
GCF_019131755.1	Bifidobacterium longum	MSK.11.15	Contig		0	0	0	0	0		1	1
GCF_019131795.1	Bifidobacterium longum	MSK.11.1	Contig		0	0	0	0	0		1	1
GCF_019131805.1	Bifidobacterium longum	MSK.11.18	Contig		0	0	0	0	0		1	1
GCF_019131855.1	Bifidobacterium longum	MSK.11.12	Contig		0	0	0	0	0		1	1
GCF_019731735.1	Bifidobacterium longum	K39	Scaffold		0	0	0	0	0		1	1
GCF_019734255.1	Bifidobacterium longum	K08	Scaffold		0	0	0	0	0		1	1
GCF_020181415.1	Bifidobacterium longum	NBRC 114370	Complete Genome		0	0	0	0	0		1	1
GCF_020561415.1	Bifidobacterium longum	DFI.2.45	Contig		0	0	0	0	0		1	1
GCF_020564685.1	Bifidobacterium longum	ICIS-500	Contig		0	0	0	0	0		1	1
GCF_021228035.1	Bifidobacterium longum	VHProbi Y08	Complete Genome		0	0	0	0	0		1	1
GCF_021432165.1	Bifidobacterium longum	T1	Complete Genome		0	0	0	0	0		1	1
GCF_022132485.1	Bifidobacterium longum	MSK.8.1	Contig		0	0	0	0	0		1	1
GCF_022133565.1	Bifidobacterium longum	DFI.7.60	Contig		0	0	0	0	0		1	1
GCF_022133595.1	Bifidobacterium longum	DFI.7.62	Contig		0	0	0	0	0		1	1
GCF_022133665.1	Bifidobacterium longum	DFI.7.57	Contig		0	0	0	0	0		1	1
GCF_022135165.1	Bifidobacterium longum	DFI.7.38	Contig		0	0	0	0	0		1	1
GCF_022135195.1	Bifidobacterium longum	DFI.7.36	Contig		0	0	0	0	0		1	1
GCF_022135285.1	Bifidobacterium longum	DFI.7.25	Contig		0	0	0	0	0		1	1
GCF_022136875.1	Bifidobacterium longum	DFI.4.163	Contig		0	0	0	0	0		1	1
GCF_022496375.1	Bifidobacterium longum	2233B	Contig		0	0	0	0	0		1	1
GCF_022496415.1	Bifidobacterium longum	2226B	Contig		0	0	0	0	0		1	1
GCF_022496455.1	Bifidobacterium longum	2204B	Contig		0	0	0	0	0		1	1
GCF_022701235.1	Bifidobacterium longum	D2TC	Complete Genome		0	0	0	0	0		1	1
GCF_023242235.1	Bifidobacterium longum	W13	Complete Genome		0	0	0	0	0		1	1
GCF_024125265.1	Bifidobacterium longum	NB2B-11-FAA	Contig		0	0	0	0	0		1	1
GCF_026242105.1	Bifidobacterium longum	PT4	Contig		0	0	0	0	0		1	1
GCF_028201535.1	Bifidobacterium longum	LBUX23	Complete Genome		0	0	0	0	0		1	1
GCF_028894815.1	Bifidobacterium longum	PT8	Contig		0	0	0	0	0		1	1
GCF_029340055.1	Bifidobacterium longum	RC3_18990_UC	Contig		0	0	0	0	0		1	1
GCF_029340125.1	Bifidobacterium longum	RC9_19002_UC	Contig		0	0	0	0	0		1	1
GCF_029340185.1	Bifidobacterium longum	RC28_18993_HHC	Contig		0	0	0	0	0		1	1
GCF_029340215.1	Bifidobacterium longum	RC30_18993_HHC	Contig		0	0	0	0	0		1	1
GCF_029723585.1	Bifidobacterium longum	LH_1019	Contig		0	0	0	0	0		1	1
GCF_030291325.1	Bifidobacterium longum	2246B	Contig		0	0	0	0	0		1	1
GCF_030291375.1	Bifidobacterium longum	2247B	Contig		0	0	0	0	0		1	1
GCF_030291395.1	Bifidobacterium longum	2251B	Contig		0	0	0	0	0		1	1
GCF_030291415.1	Bifidobacterium longum	2250B	Contig		0	0	0	0	0		1	1
GCF_030291435.1	Bifidobacterium longum	2249B	Contig		0	0	0	0	0		1	1
GCF_030291465.1	Bifidobacterium longum	2248B	Contig		0	0	0	0	0		1	1
GCF_030291485.1	Bifidobacterium longum	2253B	Contig		0	0	0	0	0		1	1
GCF_030291575.1	Bifidobacterium longum	2245B	Contig		0	0	0	0	0		1	1
GCF_030297785.1	Bifidobacterium longum	2252B	Contig		0	0	0	0	0		1	1
GCF_030334805.1	Bifidobacterium longum	AO44	Scaffold		0	0	0	0	0		1	1
GCF_030450025.1	Bifidobacterium longum	XZM1	Complete Genome		0	0	0	0	0		1	1
GCF_030876795.1	Bifidobacterium longum	B12	Contig		0	0	0	0	0		1	1
GCF_031432735.1	Bifidobacterium longum	YMC_19_03_38	Contig		0	0	0	0	0		1	1
GCF_031432745.1	Bifidobacterium longum	YMC_19_03_2	Contig		0	0	0	0	0		1	1
GCF_032463605.1	Bifidobacterium longum	YGMCC0008	Chromosome		0	0	0	0	0		1	1
GCF_033170275.1	Bifidobacterium longum	YGMCC0410	Chromosome		0	0	0	0	0		1	1
GCF_033344515.1	Bifidobacterium longum	YGMCC0049	Scaffold		0	0	0	0	0		1	1
GCF_033344535.1	Bifidobacterium longum	YGMCC0040	Contig		0	0	0	0	0		1	1
GCF_033344545.1	Bifidobacterium longum	YGMCC0039	Contig		0	0	0	0	0		1	1
GCF_033344575.1	Bifidobacterium longum	YGMCC0038	Scaffold		0	0	0	0	0		1	1
GCF_033344585.1	Bifidobacterium longum	YGMCC0025	Scaffold		0	0	0	0	0		1	1
GCF_033344605.1	Bifidobacterium longum	YGMCC0005	Contig		0	0	0	0	0		1	1
GCF_033344625.1	Bifidobacterium longum	YGMCC0018	Scaffold		0	0	0	0	0		1	1
GCF_033344655.1	Bifidobacterium longum	YGMCC0020	Contig		0	0	0	0	0		1	1
GCF_033391045.1	Bifidobacterium longum	YGMCC0051	Contig		0	0	0	0	0		1	1
GCF_033549985.1	Bifidobacterium longum	16-6-I_2_FAA	Contig		0	0	0	0	0		1	1
GCF_033550025.1	Bifidobacterium longum	16-6-I_4_FM	Contig		0	0	0	0	0		1	1
GCF_033657725.1	Bifidobacterium longum	YGMCC0327	Scaffold		0	0	0	0	0		1	1
GCF_033657745.1	Bifidobacterium longum	YGMCC0325	Contig		0	0	0	0	0		1	1
GCF_033657795.1	Bifidobacterium longum	YGMCC0302	Contig		0	0	0	0	0		1	1
GCF_033657865.1	Bifidobacterium longum	YGMCC0311	Contig		0	0	0	0	0		1	1
GCF_033657905.1	Bifidobacterium longum	YGMCC0308	Contig		0	0	0	0	0		1	1
GCF_033657925.1	Bifidobacterium longum	YGMCC0271	Contig		0	0	0	0	0		1	1
GCF_033657955.1	Bifidobacterium longum	YGMCC0295	Contig		0	0	0	0	0		1	1
GCF_033657985.1	Bifidobacterium longum	YGMCC0233	Contig		0	0	0	0	0		1	1
GCF_033658025.1	Bifidobacterium longum	YGMCC0192	Contig		0	0	0	0	0		1	1
GCF_033658055.1	Bifidobacterium longum	YGMCC0227	Contig		0	0	0	0	0		1	1
GCF_033658105.1	Bifidobacterium longum	YGMCC0186	Contig		0	0	0	0	0		1	1
GCF_033658165.1	Bifidobacterium longum	YGMCC0181	Contig		0	0	0	0	0		1	1
GCF_033658185.1	Bifidobacterium longum	YGMCC0145	Scaffold		0	0	0	0	0		1	1
GCF_033658205.1	Bifidobacterium longum	YGMCC0120	Contig		0	0	0	0	0		1	1
GCF_033658265.1	Bifidobacterium longum	YGMCC0102	Contig		0	0	0	0	0		1	1
GCF_033658285.1	Bifidobacterium longum	YGMCC0092	Contig		0	0	0	0	0		1	1
GCF_033658365.1	Bifidobacterium longum	YGMCCO110	Scaffold		0	0	0	0	0		1	1
GCF_033658405.1	Bifidobacterium longum	YGMCC0093	Contig		0	0	0	0	0		1	1
GCF_033658425.1	Bifidobacterium longum	YGMCC0069	Contig		0	0	0	0	0		1	1
GCF_033658445.1	Bifidobacterium longum	YGMCC0005b	Contig		0	0	0	0	0		1	1
GCF_033658485.1	Bifidobacterium longum	YGMCC0341	Contig		0	0	0	0	0		1	1
GCF_033658525.1	Bifidobacterium longum	YGMCC0342	Contig		0	0	0	0	0		1	1
GCF_033658565.1	Bifidobacterium longum	YGMCC0335	Contig		0	0	0	0	0		1	1
GCF_033658605.1	Bifidobacterium longum	YGMCC0406	Contig		0	0	0	0	0		1	1
GCF_033658625.1	Bifidobacterium longum	YGMCC0388	Contig		0	0	0	0	0		1	1
GCF_033658685.1	Bifidobacterium longum	YGMCC0429	Contig		0	0	0	0	0		1	1
GCF_033658725.1	Bifidobacterium longum	YGMCC0436	Contig		0	0	0	0	0		1	1
GCF_033658745.1	Bifidobacterium longum	YGMCC0446	Contig		0	0	0	0	0		1	1
GCF_033658765.1	Bifidobacterium longum	YGMCC0458	Contig		0	0	0	0	0		1	1
GCF_033658785.1	Bifidobacterium longum	YGMCC0478	Contig		0	0	0	0	0		1	1
GCF_033658805.1	Bifidobacterium longum	YGMCC0469	Contig		0	0	0	0	0		1	1
GCF_033658825.1	Bifidobacterium longum	YGMCC0480	Contig		0	0	0	0	0		1	1
GCF_033658845.1	Bifidobacterium longum	YGMCC0483	Contig		0	0	0	0	0		1	1
GCF_033658865.1	Bifidobacterium longum	YGMCC0491	Contig		0	0	0	0	0		1	1
GCF_033658885.1	Bifidobacterium longum	YGMCC0492	Contig		0	0	0	0	0		1	1
GCF_033658905.1	Bifidobacterium longum	YGMCC0484	Contig		0	0	0	0	0		1	1
GCF_033658925.1	Bifidobacterium longum	YGMCC0494	Contig		0	0	0	0	0		1	1
GCF_033658945.1	Bifidobacterium longum	YGMCC0507	Contig		0	0	0	0	0		1	1
GCF_033658965.1	Bifidobacterium longum	YGMCC0514	Contig		0	0	0	0	0		1	1
GCF_033658985.1	Bifidobacterium longum	YGMCC0538	Contig		0	0	0	0	0		1	1
GCF_033659005.1	Bifidobacterium longum	YGMCC0516	Contig		0	0	0	0	0		1	1
GCF_033659025.1	Bifidobacterium longum	YGMCC0555	Contig		0	0	0	0	0		1	1
GCF_033659045.1	Bifidobacterium longum	YGMCC0556	Scaffold		0	0	0	0	0		1	1
GCF_033659065.1	Bifidobacterium longum	YGMCC0581	Scaffold		0	0	0	0	0		1	1
GCF_033659085.1	Bifidobacterium longum	YGMCC0593	Contig		0	0	0	0	0		1	1
GCF_033659105.1	Bifidobacterium longum	YGMCC609	Contig		0	0	0	0	0		1	1
GCF_033659125.1	Bifidobacterium longum	YGMCC0619	Scaffold		0	0	0	0	0		1	1
GCF_033659145.1	Bifidobacterium longum	YGMCC0643	Scaffold		0	0	0	0	0		1	1
GCF_033659165.1	Bifidobacterium longum	YGMCC0615	Contig		0	0	0	0	0		1	1
GCF_033659185.1	Bifidobacterium longum	YGMCC0633	Contig		0	0	0	0	0		1	1
GCF_033659205.1	Bifidobacterium longum	YGMCC0647	Contig		0	0	0	0	0		1	1
GCF_033659225.1	Bifidobacterium longum	YGMCC0650	Contig		0	0	0	0	0		1	1
GCF_033659235.1	Bifidobacterium longum	YGMCC0669	Contig		0	0	0	0	0		1	1
GCF_033659265.1	Bifidobacterium longum	YGMCC0685	Contig		0	0	0	0	0		1	1
GCF_033659285.1	Bifidobacterium longum	YGMCC0672	Contig		0	0	0	0	0		1	1
GCF_033659305.1	Bifidobacterium longum	YGMCC697	Contig		0	0	0	0	0		1	1
GCF_033659325.1	Bifidobacterium longum	YGMCC0721	Contig		0	0	0	0	0		1	1
GCF_033659345.1	Bifidobacterium longum	YGMCC0718	Scaffold		0	0	0	0	0		1	1
GCF_033659365.1	Bifidobacterium longum	YGMCC0728	Contig		0	0	0	0	0		1	1
GCF_033659385.1	Bifidobacterium longum	YGMCC0735	Contig		0	0	0	0	0		1	1
GCF_033659405.1	Bifidobacterium longum	YGMCC0746	Contig		0	0	0	0	0		1	1
GCF_033659425.1	Bifidobacterium longum	YGMCC0759	Contig		0	0	0	0	0		1	1
GCF_033659445.1	Bifidobacterium longum	YGMCC0767	Contig		0	0	0	0	0		1	1
GCF_033659465.1	Bifidobacterium longum	YGMCC0770	Scaffold		0	0	0	0	0		1	1
GCF_033659485.1	Bifidobacterium longum	YGMCC0831	Contig		0	0	0	0	0		1	1
GCF_033659505.1	Bifidobacterium longum	YGMCC0784	Scaffold		0	0	0	0	0		1	1
GCF_033659525.1	Bifidobacterium longum	YGMCC0794	Contig		0	0	0	0	0		1	1
GCF_033659545.1	Bifidobacterium longum	YGMCC0846	Scaffold		0	0	0	0	0		1	1
GCF_033659565.1	Bifidobacterium longum	YGMCC0830	Contig		0	0	0	0	0		1	1
GCF_033659585.1	Bifidobacterium longum	YGMCCO904	Contig		0	0	0	0	0		1	1
GCF_033659605.1	Bifidobacterium longum	YGMCC0870	Contig		0	0	0	0	0		1	1
GCF_033659625.1	Bifidobacterium longum	YGMCC0919	Contig		0	0	0	0	0		1	1
GCF_033659655.1	Bifidobacterium longum	YGMCC0922	Contig		0	0	0	0	0		1	1
GCF_033659685.1	Bifidobacterium longum	YGMCC0932	Contig		0	0	0	0	0		1	1
GCF_033659745.1	Bifidobacterium longum	YGMCC0935	Contig		0	0	0	0	0		1	1
GCF_033659765.1	Bifidobacterium longum	YGMCC0938	Contig		0	0	0	0	0		1	1
GCF_033659825.1	Bifidobacterium longum	YGMCC0969	Contig		0	0	0	0	0		1	1
GCF_033659845.1	Bifidobacterium longum	YGMCC0978	Contig		0	0	0	0	0		1	1
GCF_033659905.1	Bifidobacterium longum	YGMCC0979	Scaffold		0	0	0	0	0		1	1
GCF_034050535.1	Bifidobacterium longum	YGMCC0297	Chromosome		0	0	0	0	0		1	1
GCF_034051595.1	Bifidobacterium longum	YGMCC0230	Chromosome		0	0	0	0	0		1	1
GCF_034052395.1	Bifidobacterium longum	YGMCC0228	Chromosome		0	0	0	0	0		1	1
GCF_034052555.1	Bifidobacterium longum	YGMCC0209	Chromosome		0	0	0	0	0		1	1
GCF_035818835.1	Bifidobacterium longum	CCRB11847	Scaffold		0	0	0	0	0		1	1
GCF_036281535.1	Bifidobacterium longum	CUL75	Contig		0	0	0	0	0		1	1
GCF_036318065.1	Bifidobacterium longum	CM74B_52	Contig		0	0	0	0	0		1	1
GCF_036318365.1	Bifidobacterium longum	CM18M_75	Contig		0	0	0	0	0		1	1
GCF_036419235.1	Bifidobacterium longum	DFI.7.60	Complete Genome		0	0	0	0	0		1	1
GCF_036814245.1	Bifidobacterium longum	K4A3	Contig		0	0	0	0	0		1	1
GCF_039063035.1	Bifidobacterium longum	2227st2_E2_2227SCRN_220401	Scaffold		0	0	0	0	0		1	1
GCF_039063075.1	Bifidobacterium longum	2227st2_E4_2227SCRN_220401	Contig		0	0	0	0	0		1	1
GCF_039063145.1	Bifidobacterium longum	2218st3_G4_2218SCRN_220325	Scaffold		0	0	0	0	0		1	1
GCF_039063205.1	Bifidobacterium longum	2218st2_G10_2218SCRN_220325	Scaffold		0	0	0	0	0		1	1
GCF_039063285.1	Bifidobacterium longum	2227st1_C2_2227SCRN_220401	Scaffold		0	0	0	0	0		1	1
GCF_039063325.1	Bifidobacterium longum	1033st1_F6_1033SCRN_220408	Scaffold		0	0	0	0	0		1	1
GCF_039063355.1	Bifidobacterium longum	1033st1_E5_1033SCRN_220408	Scaffold		0	0	0	0	0		1	1
GCF_039063485.1	Bifidobacterium longum	1033st1_E1_1033SCRN_220408	Scaffold		0	0	0	0	0		1	1
GCF_039067125.1	Bifidobacterium longum	2218st1_F12_2218SCRN_220325	Scaffold		0	0	0	0	0		1	1
GCF_039067165.1	Bifidobacterium longum	1033st1_H4_1033SCRN_220408	Scaffold		0	0	0	0	0		1	1
GCF_039067195.1	Bifidobacterium longum	1033st1_B7_1033SCRN_220408	Contig		0	0	0	0	0		1	1
GCF_039733645.1	Bifidobacterium longum	RTP31015st2_C7_RTP31015_201113	Scaffold		0	0	0	0	0		1	1
GCF_039733665.1	Bifidobacterium longum	RTP21428st1_F8_RTP21428_210409	Scaffold		0	0	0	0	0		1	1
GCF_039733685.1	Bifidobacterium longum	RTP21400st1_C2_RTP21400_201112	Scaffold		0	0	0	0	0		1	1
GCF_039734125.1	Bifidobacterium longum	BSD3178071175st1_E6_BSD3178071176_160815	Scaffold		0	0	0	0	0		1	1
GCF_039734145.1	Bifidobacterium longum	1001271st1_H8_1001271B_151109	Scaffold		0	0	0	0	0		1	1
GCF_039753855.1	Bifidobacterium longum	RTP31083st1_H1_RTP31083_211112	Scaffold		0	0	0	0	0		1	1
GCF_039753895.1	Bifidobacterium longum	RTP31083st1_F6_RTP31083_211112	Scaffold		0	0	0	0	0		1	1
GCF_039753915.1	Bifidobacterium longum	RTP31083st1_H11_RTP31083_211112	Scaffold		0	0	0	0	0		1	1
GCF_039753935.1	Bifidobacterium longum	RTP31015st2_H2_RTP31015_201113	Scaffold		0	0	0	0	0		1	1
GCF_039753955.1	Bifidobacterium longum	RTP31083st1_E5_RTP31083_211112	Scaffold		0	0	0	0	0		1	1
GCF_039753975.1	Bifidobacterium longum	RTP31015st2_F3_RTP31015_201113	Scaffold		0	0	0	0	0		1	1
GCF_039753995.1	Bifidobacterium longum	RTP31015st2_D10_RTP31015_201113	Scaffold		0	0	0	0	0		1	1
GCF_039754015.1	Bifidobacterium longum	RTP31015st1_A10_RTP31015_201113	Scaffold		0	0	0	0	0		1	1
GCF_039754035.1	Bifidobacterium longum	RTP31015st1_A8_RTP31015_201113	Scaffold		0	0	0	0	0		1	1
GCF_039754055.1	Bifidobacterium longum	RTP21489st1_E10_RTP21489_200313	Contig		0	0	0	0	0		1	1
GCF_039754075.1	Bifidobacterium longum	RTP21488st1_C9_RTP21489_200313	Scaffold		0	0	0	0	0		1	1
GCF_039754095.1	Bifidobacterium longum	RTP21488st1_C3_RTP21489_200313	Scaffold		0	0	0	0	0		1	1
GCF_039754115.1	Bifidobacterium longum	RTP21489st1_G8_RTP21489_200313	Scaffold		0	0	0	0	0		1	1
GCF_039754135.1	Bifidobacterium longum	RTP21428st2_E4_RTP21428_210409	Scaffold		0	0	0	0	0		1	1
GCF_039754155.1	Bifidobacterium longum	RTP21428st1_F9_RTP21428_210409	Scaffold		0	0	0	0	0		1	1
GCF_039754175.1	Bifidobacterium longum	RTP21488st1_A9_RTP21489_200313	Scaffold		0	0	0	0	0		1	1
GCF_039754195.1	Bifidobacterium longum	RTP21428st1_B5_RTP21428_210409	Scaffold		0	0	0	0	0		1	1
GCF_039754215.1	Bifidobacterium longum	RTP21428st1_A5_RTP21428_210409	Scaffold		0	0	0	0	0		1	1
GCF_039754255.1	Bifidobacterium longum	RTP21400st1_E1_RTP21400_201112	Scaffold		0	0	0	0	0		1	1
GCF_039759205.1	Bifidobacterium longum	D52st1_F6_D52t1_170925	Scaffold		0	0	0	0	0		1	1
GCF_039759255.1	Bifidobacterium longum	D52st1_C8_D52t1_170925	Scaffold		0	0	0	0	0		1	1
GCF_039759275.1	Bifidobacterium longum	1010st1_E10_1010SCRN_200918	Scaffold		0	0	0	0	0		1	1
GCF_039759295.1	Bifidobacterium longum	1001271st1_F5_1001271B_151109	Scaffold		0	0	0	0	0		1	1
GCF_039759315.1	Bifidobacterium longum	BSD3178071175st1_H11_BSD3178071176_160815	Scaffold		0	0	0	0	0		1	1
GCF_039759335.1	Bifidobacterium longum	BSD3178071175st1_G10_BSD3178071176_160815	Scaffold		0	0	0	0	0		1	1
GCF_039759355.1	Bifidobacterium longum	1010st1_A7_1010SCRN_200918	Scaffold		0	0	0	0	0		1	1
GCF_039759375.1	Bifidobacterium longum	1001271st1_C6_1001271B_151109	Scaffold		0	0	0	0	0		1	1
GCF_039759395.1	Bifidobacterium longum	1001271st1_D2_1001271B_151109	Scaffold		0	0	0	0	0		1	1
GCF_039759415.1	Bifidobacterium longum	1001271st1_B8_1001271B_150615	Scaffold		0	0	0	0	0		1	1
GCF_039759435.1	Bifidobacterium longum	1001271st1_A4_1001271B_151109	Scaffold		0	0	0	0	0		1	1
GCF_039759455.1	Bifidobacterium longum	1001271st1_A7_1001271B_151109	Scaffold		0	0	0	0	0		1	1
GCF_039759475.1	Bifidobacterium longum	1001099st2_E7_1001099B_141217	Scaffold		0	0	0	0	0		1	1
GCF_039759495.1	Bifidobacterium longum	1001099st1_G3_1001099B_141217	Scaffold		0	0	0	0	0		1	1
GCF_040091855.1	Bifidobacterium longum	CLA-JM-H30	Contig		0	0	0	0	0		1	1
GCF_040091915.1	Bifidobacterium longum	CLA-JM-H30B	Contig		0	0	0	0	0		1	1
GCF_040092665.1	Bifidobacterium longum	CLA-AP-H33	Contig		0	0	0	0	0		1	1
GCF_040092865.1	Bifidobacterium longum	CLA-AP-H19	Contig		0	0	0	0	0		1	1
GCF_040093105.1	Bifidobacterium longum	CLA-AA-H54	Contig		0	0	0	0	0		1	1
GCF_040094725.1	Bifidobacterium longum	CLA-AA-H210	Contig		0	0	0	0	0		1	1
GCF_040096865.1	Bifidobacterium longum	CLA-SR-H016	Contig		0	0	0	0	0		1	1
GCF_040098185.1	Bifidobacterium longum	CLA-JM-H30C	Contig		0	0	0	0	0		1	1
GCF_040267655.1	Bifidobacterium longum	PMC72	Complete Genome		0	0	0	0	0		1	1
GCF_040883395.1	Bifidobacterium longum	AM-BL-55	Contig		0	0	0	0	0		1	1
GCF_900103055.1	Bifidobacterium longum	Su859	Chromosome		0	0	0	0	0		1	1
GCF_900104835.1	Bifidobacterium longum	DSM 20219	Contig		0	0	0	0	0		1	1
GCF_900157055.1	Bifidobacterium longum	Bifido_09	Contig		0	0	0	0	0		1	1
GCF_900157065.1	Bifidobacterium longum	PC1	Contig		0	0	0	0	0		1	1
GCF_900157075.1	Bifidobacterium longum	Bifido_S1	Contig		0	0	0	0	0		1	1
GCF_900157085.1	Bifidobacterium longum	Bifido_04	Contig		0	0	0	0	0		1	1
GCF_900157095.1	Bifidobacterium longum	Bifido_01	Contig		0	0	0	0	0		1	1
GCF_900157115.1	Bifidobacterium longum	Bifido_05	Contig		0	0	0	0	0		1	1
GCF_900157145.1	Bifidobacterium longum	Bifido_03	Contig		0	0	0	0	0		1	1
GCF_900157155.1	Bifidobacterium longum	Bifido_06	Contig		0	0	0	0	0		1	1
GCF_900157165.1	Bifidobacterium longum	Bifido_12	Contig		0	0	0	0	0		1	1
GCF_900157185.1	Bifidobacterium longum	PC4	Contig		0	0	0	0	0		1	1
GCF_900157195.1	Bifidobacterium longum	Bifido_02	Contig		0	0	0	0	0		1	1
GCF_900519135.1	Bifidobacterium longum	1	Contig		0	0	0	0	0		1	1
GCF_900637335.1	Bifidobacterium longum	NCTC11818	Complete Genome		0	0	0	0	0		1	1
GCF_901212475.1	Bifidobacterium longum	Bifidobacterium_longum_subsp_infantis_MC1	Scaffold		0	0	0	0	0		1	1
GCF_901212585.1	Bifidobacterium longum	Bifidobacterium_longum_subsp_infantis_MC2	Scaffold		0	0	0	0	0		1	1
GCF_901873505.1	Bifidobacterium longum	Bifidobacterium_longum_BgEED06	Contig		0	0	0	0	0		1	1
GCF_902381625.1	Bifidobacterium longum	MGYG-HGUT-01292	Complete Genome		0	0	0	0	0		1	1
GCF_000421385.1	Bifidobacterium longum	AGR2137	Contig		0	0	0	0	0		1	1
GCF_000431755.1	Bifidobacterium longum	Bifidobacterium longum CAG:69	Scaffold		0	0	0	0	0		1	1
GCF_000478525.1	Bifidobacterium longum	D2957	Contig		0	0	0	0	0		1	1
GCF_000008945.1	Bifidobacterium longum	DJO10A	Complete Genome		0	0	0	0	0		1	1
GCF_000166895.2	Bifidobacterium longum	DJO10A	Scaffold		0	0	0	0	0		1	1
GCF_000497735.1	Bifidobacterium longum	E18	Chromosome		0	0	0	0	0		1	1
GCF_000007525.1	Bifidobacterium longum	NCC2705	Complete Genome		0	0	0	0	0		1	1
GCF_000825005.1	Bifidobacterium longum subsp. infantis	BIC1206122787	Contig		0	0	0	0	0		1	1
GCF_000825025.1	Bifidobacterium longum subsp. infantis	BIC1307292462	Contig		0	0	0	0	0		1	1
GCF_000825045.1	Bifidobacterium longum subsp. infantis	BIC1401111250	Contig		0	0	0	0	0		1	1
GCF_000825065.1	Bifidobacterium longum subsp. infantis	BIC1401212621a	Contig		0	0	0	0	0		1	1
GCF_000825085.1	Bifidobacterium longum subsp. infantis	BIC1401212621b	Contig		0	0	0	0	0		1	1
GCF_000825105.1	Bifidobacterium longum subsp. infantis	BIB1401242951	Contig		0	0	0	0	0		1	1
GCF_000825125.1	Bifidobacterium longum subsp. infantis	BIB1401272845a	Contig		0	0	0	0	0		1	1
GCF_000825145.1	Bifidobacterium longum subsp. infantis	BIB1401272845b	Contig		0	0	0	0	0		1	1
GCF_001051015.2	Bifidobacterium longum subsp. infantis	CECT 7210	Complete Genome		0	0	0	0	0		1	1
GCF_001281305.1	Bifidobacterium longum subsp. infantis	BT1	Complete Genome		0	0	0	0	0		1	1
GCF_001686105.1	Bifidobacterium longum subsp. infantis	IN-07	Contig		0	0	0	0	0		1	1
GCF_001686125.1	Bifidobacterium longum subsp. infantis	IN-F29	Contig		0	0	0	0	0		1	1
GCF_001870755.1	Bifidobacterium longum subsp. infantis	TPY12-1	Scaffold		0	0	0	0	0		1	1
GCF_002076025.1	Bifidobacterium longum subsp. infantis	1888B	Contig		0	0	0	0	0		1	1
GCF_002900845.1	Bifidobacterium longum subsp. infantis	CECT 7210	Contig		0	0	0	0	0		1	1
GCF_004803425.1	Bifidobacterium longum subsp. infantis	UBBI-01	Contig		0	0	0	0	0		1	1
GCF_004919065.2	Bifidobacterium longum subsp. infantis	Bi-26	Chromosome		0	0	0	0	0		1	1
GCF_008868445.1	Bifidobacterium longum subsp. infantis	BIO5478	Contig		0	0	0	0	0		1	1
GCF_013204895.1	Bifidobacterium longum subsp. infantis	BI-G201	Contig		0	0	0	0	0		1	1
GCF_014898135.1	Bifidobacterium longum subsp. infantis	KCTC 5934	Complete Genome		0	0	0	0	0		1	1
GCF_015102035.1	Bifidobacterium longum subsp. infantis	JCM 11660	Complete Genome		0	0	0	0	0		1	1
GCF_015102215.1	Bifidobacterium longum subsp. infantis	JCM 11347	Complete Genome		0	0	0	0	0		1	1
GCF_017299595.1	Bifidobacterium longum subsp. infantis	JCM 7009	Complete Genome		0	0	0	0	0		1	1
GCF_017357365.1	Bifidobacterium longum subsp. infantis	JCM 7011	Chromosome		0	0	0	0	0		1	1
GCF_017378625.1	Bifidobacterium longum subsp. infantis	JCM 7010	Complete Genome		0	0	0	0	0		1	1
GCF_018140675.1	Bifidobacterium longum subsp. infantis	BINF	Complete Genome		0	0	0	0	0		1	1
GCF_019660445.1	Bifidobacterium longum subsp. infantis	JCM 7007	Contig		0	0	0	0	0		1	1
GCF_020531735.1	Bifidobacterium longum subsp. infantis	ICIS-1113	Contig		0	0	0	0	0		1	1
GCF_020531855.1	Bifidobacterium longum subsp. infantis	ICIS-206	Contig		0	0	0	0	0		1	1
GCF_022819225.1	Bifidobacterium longum subsp. infantis	JRPT	Complete Genome		0	0	0	0	0		1	1
GCF_023205795.1	Bifidobacterium longum subsp. infantis	PI_004	Complete Genome		0	0	0	0	0		1	1
GCF_023205815.1	Bifidobacterium longum subsp. infantis	PI_003	Complete Genome		0	0	0	0	0		1	1
GCF_023205835.1	Bifidobacterium longum subsp. infantis	PI_002	Complete Genome		0	0	0	0	0		1	1
GCF_023205855.1	Bifidobacterium longum subsp. infantis	BB-02	Complete Genome		0	0	0	0	0		1	1
GCF_023208035.1	Bifidobacterium longum subsp. infantis	PI_010	Complete Genome		0	0	0	0	0		1	1
GCF_023208055.1	Bifidobacterium longum subsp. infantis	PI_009	Complete Genome		0	0	0	0	0		1	1
GCF_023208075.1	Bifidobacterium longum subsp. infantis	PI_008	Complete Genome		0	0	0	0	0		1	1
GCF_023208095.1	Bifidobacterium longum subsp. infantis	PI_007	Complete Genome		0	0	0	0	0		1	1
GCF_023208115.1	Bifidobacterium longum subsp. infantis	PI_005	Complete Genome		0	0	0	0	0		1	1
GCF_023208135.1	Bifidobacterium longum subsp. infantis	NLS	Complete Genome		0	0	0	0	0		1	1
[truncated: 1,042 more rows]

## Sheet: TABLE S3
Table S3: number of reads for each gene, in the treated sample
LMG11041	reads
BIFI_RS00255	60.31
BIFI_RS05990	83.084
BIFI_RS05995	31.399
BIFI_RS06000	10.91
BIFI_RS06005	11.021
BIFI_RS06010	8.572
BIFI_RS06015	60.687
BIFI_RS06020	26.603
BIFI_RS06025	21.797
BIFI_RS06030	39.744
BIFI_RS09025	121.518
324B	reads
324B_0839	1043.22
324B_0840	410.244
324B_0841	974.78
324B_0842	580.185
324B_0843	1138.88
324B_0844	2714.06
324B_0845	959.614
324B_0846	764.612
324B_1195	1435.66
324B_1686	459.533
PRL2010	reads
BBPR_0698	200.318
BBPR_0699	71.465
BBPR_0700	74.73
BBPR_0701	135.842
BBPR_0702	313.469
BBPR_0703	23.681
BBPR_0704	83.553
BBPR_0705	66.689
BBPR_1314	307.595
BBPR_1392	64.651
